# Supplementary material for: Detection of Human Bladder Epithelial Cancerous Cells with Atomic Force Microscopy and Machine Learning
Source: Cells. 2024 Dec 26;14(1):14. doi: 10.3390/cells14010014 (PMC11719991; doi:10.3390/cells14010014)
Supplement: Supplementary file 1 [file cells-14-00014-s001.zip]

Archive with 1 entries (1 files):
- cells-3353426-supplementary.xlsx
