# Supplementary material for: Detection of Human Bladder Epithelial Cancerous Cells with Atomic Force Microscopy and Machine Learning
Source: Cells. 2024 Dec 26;14(1):14. doi: 10.3390/cells14010014 (PMC11719991; doi:10.3390/cells14010014)
Supplement: Supplementary file 1 [file cells-14-00014-s001.zip › cells-3353426-supplementary.xlsx]

## Sheet: Annotations
Surface parameters used to obtain the results reported in the paper.
Sheets:
Height - contains the surface parameters of the Height channel
Adhesion - contains the surface parameters of the Adhesion channel
Input1 - contains the surface parameters of the Restored adhesion channel
Input2 - contains the surface parameters of the Neck size channel
Input3 - contains the surface parameters of the Disconnection distance channel

## Sheet: Input1
	S_a	S_q	S_sk	S_ku	S_z	S_10z	S_v	S_p	S_mean	S_sc	S_2a	S_3a	S_dr	S_dq	S_dq6	S_bi	S_ci	S_vi	S_pk	S_vk	S_k	S_dc0-5	S_dc5-10	S_dc10-50	S_dc50-95	S_dc50-100	S_ds	S_td	S_tdi	S_rw	S_rwi	S_hw	S_fd	S_cl20	S_cl37	S_tr20	S_tr37	smpl
0	2.82013	3.00971	1.1714	1.47449	5.97082	19.9028	0.0098436	5.98067	2.82013	0.00160357	25000000	2.4859e+07	-0.564094	2.30538	2.77383	0.659468	0.550054	0.0478454	0.879853	0.776691	2.97497	1.41703	0.360123	1.44052	1.60492	12.7532	0.00022257	132.891	0.787392	2480.47	0.095212	342.274	2.59147	0.0383739	0.0121707	0.511131	0.567994	TCCSUP_HEPAR_2.009
1	2.32091	2.5709	1.24899	1.70796	5.64779	19.5697	0.00234371	5.65013	2.32091	0.00192039	25000000	2.48729e+07	-0.508553	2.62422	3.14853	0.613092	0.67905	0.0646605	1.07695	0.927984	2.97238	1.45732	0.437234	1.47273	1.87162	12.2805	0.00021305	72.4219	0.849759	1651.47	0.139719	253.977	2.61997	0.0187233	0.00943052	0.686198	0.805228	TCCSUP_HEPAR_2.010
2	2.52213	2.67732	1.15914	1.44267	5.24001	16.7395	-0.00562492	5.23439	2.52213	0.0014822	25000000	2.48496e+07	-0.60152	2.08939	2.53445	0.664141	0.524859	0.0570997	0.886263	0.75867	2.40906	1.20294	0.35109	1.19522	1.40436	12.4908	0.00021975	121.641	0.800946	2480.47	0.145201	263.091	2.61829	0.0304615	0.0105656	0.581267	0.62453	TCCSUP_HEPAR_2.011
3	2.5749	2.71521	1.14544	1.40461	5.15358	15.9604	0.0131248	5.16671	2.5749	0.00149553	25000000	2.48514e+07	-0.594219	2.09089	2.58307	0.673902	0.50037	0.0554862	0.845318	0.709209	2.32132	1.13652	0.33427	1.17366	1.28508	12.5091	0.00023306	117.422	0.771412	2065.97	0.108091	250.317	2.65175	0.0298037	0.0099935	0.5171	0.556728	TCCSUP_HEPAR_2.012
4	2.59889	2.75828	1.16117	1.45018	5.37164	17.1858	0.0131248	5.38477	2.59889	0.00147546	25000000	2.48481e+07	-0.607719	2.08552	2.48353	0.662369	0.52609	0.0597222	0.921948	0.744889	2.44891	1.22069	0.361686	1.25836	1.42414	12.5309	0.00021046	115.664	0.757387	1236.97	0.152754	269.288	2.59805	0.0267043	0.0127829	0.531468	0.633778	TCCSUP_HEPAR_2.013
5	2.56386	2.71631	1.15885	1.44693	5.27119	16.8378	0.0131248	5.28432	2.56386	0.00157257	25000000	2.48541e+07	-0.583748	2.18613	2.65321	0.661462	0.537614	0.050466	0.965587	0.766148	2.32062	1.17778	0.359322	1.25763	1.30753	12.4765	0.000220253	126.094	0.748805	2480.47	0.122044	240.206	2.6433	0.0189724	0.00964182	0.467404	0.579461	TCCSUP_HEPAR_2.014
6	2.56487	2.71693	1.15589	1.43607	5.25961	16.8219	0.0131248	5.27273	2.56487	0.00157656	25000000	2.48551e+07	-0.579505	2.18557	2.68148	0.664103	0.520976	0.0579442	0.918313	0.816665	2.33756	1.18187	0.35905	1.23423	1.34644	12.4845	0.00022639	115.664	0.784888	2480.47	0.103316	292.839	2.63889	0.0200782	0.00804945	0.528206	0.613422	TCCSUP_HEPAR_2.015
7	2.86919	3.00754	1.1262	1.34462	5.43171	17.511	0.153509	5.58522	2.86919	0.00145041	25000000	2.48503e+07	-0.598735	2.10305	2.54664	0.692355	0.459541	0.0442888	0.762764	0.828874	2.47739	1.24059	0.317712	1.18007	1.44483	12.6933	0.00022532	119.18	0.742344	2065.97	0.139816	253.977	2.62252	0.0214854	0.00894754	0.501551	0.562745	TCCSUP_HEPAR_2.016
8	2.70672	2.81726	1.10562	1.28467	4.70871	14.6037	0.35179	5.0605	2.70672	0.0012978	25000000	2.48385e+07	-0.645955	1.83773	2.23759	0.711969	0.411594	0.0482249	0.643791	0.862344	2.07292	1.10315	0.273986	0.980581	1.32667	12.351	0.00021919	145.898	0.745755	2065.97	0.114705	302.538	2.6189	0.0303425	0.0105656	0.49056	0.530661	TCCSUP_HEPAR_2.017
9	2.44667	2.61028	1.17308	1.48519	5.26017	17.3988	-0.0651862	5.19498	2.44667	0.00158638	25000000	2.48566e+07	-0.573522	2.19692	2.71504	0.655358	0.554344	0.0545615	0.924632	0.744617	2.41197	1.21253	0.351467	1.22664	1.39858	12.4695	0.00023182	133.945	0.778946	2065.97	0.126187	266.212	2.63669	0.0247721	0.00837548	0.529028	0.608779	TCCSUP_HEPAR_2.018
10	2.45304	2.64112	1.20198	1.57182	5.38172	17.5914	0.0131248	5.39484	2.45304	0.00168282	25000000	2.48593e+07	-0.562636	2.34053	2.84138	0.63399	0.612454	0.051471	0.963195	0.59679	2.67672	1.22903	0.369463	1.46277	1.31197	12.3205	0.00022099	124.805	0.749135	2065.97	0.126795	286.642	2.62917	0.028822	0.0112176	0.46192	0.576775	TCCSUP_HEPAR_2.000
11	2.79364	2.95973	1.15091	1.41479	5.7241	18.13	0.0131248	5.73722	2.79364	0.00155184	25000000	2.48554e+07	-0.578526	2.22685	2.68687	0.675859	0.508359	0.0467347	0.86687	0.857342	2.62068	1.35659	0.339147	1.25639	1.61095	12.772	0.00021976	132.539	0.808524	2065.97	0.130488	294.882	2.59984	0.025089	0.0117097	0.640606	0.712723	TCCSUP_HEPAR_2.019
12	2.48644	2.67239	1.20634	1.5942	5.4256	17.8569	0.0131248	5.43873	2.48644	0.00169136	25000000	2.48583e+07	-0.56677	2.34552	2.81502	0.626384	0.626542	0.0557139	1.12322	0.55564	2.45751	1.17204	0.408325	1.55012	1.17204	12.2951	0.00021173	131.484	0.751895	1236.97	0.140803	257.972	2.63165	0.0274542	0.0112176	0.405005	0.560498	TCCSUP_HEPAR_2.001
13	2.51929	2.71872	1.21638	1.62366	5.6491	19.3655	0.0131248	5.66223	2.51929	0.00167842	25000000	2.48593e+07	-0.562626	2.3403	2.82698	0.621582	0.646439	0.0497676	1.15993	0.466275	2.68489	1.28875	0.439811	1.56491	1.28875	12.3556	0.000217293	116.25	0.741221	1927.8	0.0901213	396.617	2.616	0.0437688	0.00996986	0.524797	0.47064	TCCSUP_HEPAR_2.002
14	2.41249	2.65743	1.2649	1.77614	5.76683	20.8352	0.0117186	5.77854	2.41249	0.00170674	25000000	2.48612e+07	-0.555097	2.41952	2.8357	0.597215	0.725627	0.0562367	1.31784	0.719739	2.82102	1.32936	0.494646	1.70807	1.41437	12.2348	0.00020544	112.5	0.786649	2065.97	0.106323	332.576	2.58057	0.0402691	0.0141239	0.655747	0.671763	TCCSUP_HEPAR_2.003
15	2.46637	2.61887	1.16975	1.48053	5.16003	16.1639	-0.0372464	5.12279	2.46636	0.00162777	25000000	2.48558e+07	-0.576986	2.22483	2.74078	0.650969	0.568096	0.0395776	0.929435	0.525635	2.39681	1.09955	0.364212	1.29321	1.19653	12.4031	0.00022383	133.945	0.777481	2065.97	0.178058	211.43	2.66369	0.0161789	0.00723137	0.396903	0.620907	TCCSUP_HEPAR_2.004
16	2.36692	2.52169	1.1692	1.47217	5.06298	16.1058	-0.063749	4.99924	2.36692	0.0015231	25000000	2.48527e+07	-0.589289	2.13205	2.63428	0.657125	0.53505	0.0667649	0.797097	0.763704	2.38731	1.16182	0.315093	1.2108	1.27981	12.3753	0.000229747	134.062	0.799029	1927.8	0.162633	243.649	2.64404	0.0158275	0.0100765	0.520623	0.606739	TCCSUP_HEPAR_2.005
17	2.73068	2.88103	1.14158	1.38731	5.46008	17.4324	0.0131248	5.4732	2.73068	0.0015421	25000000	2.48533e+07	-0.586783	2.17484	2.66536	0.682698	0.487155	0.0516151	0.772575	0.760333	2.57668	1.25297	0.323348	1.18224	1.49548	12.7015	0.000225573	136.406	0.786885	2480.47	0.1142	275.05	2.62328	0.0249903	0.00932588	0.523761	0.59266	TCCSUP_HEPAR_2.006
18	2.55199	2.69378	1.15198	1.42641	5.13689	16.1606	0.0131248	5.15002	2.55199	0.00158773	25000000	2.48555e+07	-0.577877	2.17799	2.71018	0.664813	0.523311	0.0455461	0.874857	0.590767	2.35586	1.09817	0.348742	1.23173	1.21689	12.4583	0.00023397	114.609	0.737472	2065.97	0.146289	222.763	2.67282	0.020171	0.00552427	0.450417	0.610555	TCCSUP_HEPAR_2.007
19	2.44403	2.61897	1.17977	1.49913	5.28476	17.0009	0.00124998	5.28601	2.44403	0.00158876	25000000	2.48524e+07	-0.590555	2.21981	2.65377	0.65504	0.557353	0.0576115	0.814525	0.740402	2.59749	1.28874	0.329695	1.24881	1.49851	12.4175	0.00020396	118.125	0.797832	1927.8	0.154638	251.911	2.6121	0.0208711	0.00920712	0.583888	0.670295	TCCSUP_HEPAR_2.008
20	2.11332	2.14655	1.04209	1.11025	2.42795	7.47281	0.888098	3.31605	2.11332	0.000636444	25000000	2.48165e+07	-0.733918	0.991302	1.23967	0.807548	0.215397	0.0673585	0.276271	0.560012	0.934127	0.65795	0.11372	0.414265	0.698564	11.242	0.000256547	55.7812	0.780431	2480.47	0.160619	179.728	2.70838	0.0108393	0.00552427	0.659475	0.666629	TCCSUP_HEPAR_1.000
21	2.15656	2.18241	1.03362	1.08902	2.07358	6.35332	1.11745	3.19104	2.15656	0.000598805	25000000	2.48154e+07	-0.738213	0.913779	1.17181	0.817302	0.168829	0.0815436	0.259034	0.431816	0.858171	0.520821	0.118368	0.390616	0.597761	11.0438	0.00026428	84.0234	0.77627	1569.09	0.218199	148.516	2.74718	0.00609633	0.00552427	0.588289	0.7393	TCCSUP_HEPAR_1.001
22	2.26611	2.29667	1.03652	1.09547	2.33836	7.25849	1.09319	3.43155	2.26611	0.000609755	25000000	2.48157e+07	-0.737302	0.950937	1.18981	0.819483	0.193419	0.0607234	0.261487	0.564458	0.892112	0.629014	0.108868	0.399182	0.725786	11.2013	0.00025629	88.9453	0.798102	2065.97	0.130435	236.464	2.67682	0.0144499	0.00552427	0.802671	0.620097	TCCSUP_HEPAR_1.002
23	2.23878	2.27157	1.0393	1.10264	2.46747	7.71165	0.990591	3.45806	2.23878	0.000632885	25000000	2.48165e+07	-0.734053	0.990335	1.23542	0.81654	0.190704	0.0818772	0.276483	0.590136	0.937097	0.67634	0.114081	0.407434	0.73338	11.2696	0.0002562	90	0.835043	1927.8	0.123121	217.945	2.68916	0.0114832	0.00552427	0.808399	0.661295	TCCSUP_HEPAR_1.003
24	1.61083	1.63586	1.04296	1.11399	1.76028	5.42375	0.728686	2.48897	1.61083	0.000508961	25000000	2.48122e+07	-0.751297	0.763508	0.97082	0.797653	0.249242	0.0461791	0.237967	0.39575	0.720606	0.438128	0.0980024	0.345891	0.495777	10.8783	0.0002631	114.609	0.824314	1651.47	0.185923	163.128	2.73235	0.00804945	0.00552427	0.729523	0.752479	TCCSUP_HEPAR_1.004
25	1.65872	1.6866	1.04555	1.12005	1.95026	6.06485	0.682964	2.63322	1.65872	0.000526316	25000000	2.48126e+07	-0.7494	0.802153	1.01076	0.799318	0.241482	0.0704825	0.213201	0.424291	0.781063	0.523312	0.0937275	0.351478	0.554555	10.9817	0.000255787	99.375	0.860559	2480.47	0.130041	200.085	2.69722	0.0104046	0.00552427	0.755431	0.688221	TCCSUP_HEPAR_1.005
26	1.73499	1.7584	1.03689	1.09694	1.82187	5.63926	0.815882	2.63775	1.73499	0.000490752	25000000	2.48118e+07	-0.752702	0.753387	0.950398	0.817521	0.180231	0.0996195	0.214753	0.416035	0.734038	0.486783	0.0849939	0.316795	0.54087	10.9333	0.00025912	90	0.815912	1927.8	0.174604	170.978	2.71271	0.0110485	0.00552427	0.848812	0.695183	TCCSUP_HEPAR_1.006
27	1.76234	1.78124	1.03062	1.08157	1.60154	4.90773	0.960019	2.56156	1.76234	0.000477927	25000000	2.48116e+07	-0.75373	0.71271	0.919094	0.821151	0.213947	0.039601	0.238143	0.328096	0.654009	0.392405	0.0966795	0.312787	0.443588	10.7997	0.00026933	76.6406	0.834462	2065.97	0.156639	152.797	2.75521	0.00609633	0.00552427	0.633792	0.803671	TCCSUP_HEPAR_1.008
28	1.67686	1.70658	1.04767	1.12538	1.96045	6.07035	0.694249	2.6547	1.67686	0.000534092	25000000	2.48128e+07	-0.748845	0.815211	1.02255	0.795757	0.208889	0.0961998	0.233938	0.431028	0.806158	0.510078	0.0996704	0.357641	0.586297	10.9931	0.00025466	81.9141	0.821487	2480.47	0.133567	212.068	2.68266	0.0141239	0.00552427	0.880742	0.653992	TCCSUP_HEPAR_1.009
29	1.70222	1.72467	1.0368	1.09749	1.71043	5.26489	0.839335	2.54976	1.70222	0.000488038	25000000	2.48116e+07	-0.753568	0.731939	0.931346	0.810144	0.205213	0.0594154	0.223526	0.357025	0.707983	0.420963	0.0995004	0.329117	0.489848	10.8608	0.000262227	81.5625	0.830018	2480.47	0.140646	194.352	2.70848	0.0110485	0.00552427	0.745053	0.702588	TCCSUP_HEPAR_1.010
30	1.73947	1.77089	1.04709	1.12258	2.16487	6.60934	0.649152	2.81402	1.73947	0.000536221	25000000	2.48131e+07	-0.747649	0.851144	1.04483	0.804321	0.232682	0.0752275	0.230992	0.522547	0.814967	0.612219	0.0954108	0.349839	0.636072	11.1074	0.000249227	74.0625	0.807624	2480.47	0.131418	211.12	2.67381	0.0123526	0.00552427	0.777017	0.670953	TCCSUP_HEPAR_1.011
31	1.80214	1.82696	1.03811	1.10067	1.8735	5.93333	0.862712	2.73621	1.80214	0.000528993	25000000	2.48129e+07	-0.748441	0.804286	1.02233	0.808728	0.174476	0.0980693	0.234427	0.402441	0.756644	0.477268	0.0989458	0.355041	0.541292	10.9422	0.00026172	81.9141	0.824985	1236.97	0.183147	170.139	2.73402	0.00723137	0.00552427	0.638484	0.750584	TCCSUP_HEPAR_1.012
32	1.66516	1.69292	1.04518	1.11909	1.8988	5.94145	0.71326	2.61206	1.66516	0.00052731	25000000	2.48125e+07	-0.749934	0.804102	1.004	0.797746	0.202509	0.092022	0.240716	0.429766	0.758257	0.489951	0.104989	0.349965	0.554111	10.9539	0.00025348	102.305	0.8132	2480.47	0.140783	179.211	2.70634	0.0105656	0.00552427	0.729357	0.694618	TCCSUP_HEPAR_1.013
33	1.74219	1.76327	1.03367	1.08905	1.69892	5.37639	0.890196	2.58912	1.74219	0.000476846	25000000	2.48114e+07	-0.754496	0.718417	0.910226	0.821064	0.154022	0.120809	0.225187	0.397603	0.673835	0.441577	0.0917562	0.321147	0.475985	10.8444	0.00026166	90	0.801378	2065.97	0.165847	181.961	2.7155	0.00975655	0.00552427	0.744826	0.688216	TCCSUP_HEPAR_1.015
34	1.71426	1.7411	1.04225	1.11093	1.89132	5.94565	0.766127	2.65745	1.71426	0.000503264	25000000	2.48122e+07	-0.751258	0.781974	0.974119	0.805332	0.21891	0.0614929	0.224053	0.454357	0.743208	0.495472	0.0990944	0.338087	0.565421	10.9587	0.00025448	89.6484	0.827445	2065.97	0.135485	202.012	2.6881	0.0120266	0.00552427	0.794773	0.655196	TCCSUP_HEPAR_1.016
35	1.56306	1.59107	1.04911	1.13084	1.85447	5.77318	0.633033	2.4875	1.56306	0.000531196	25000000	2.48128e+07	-0.748864	0.787181	1.00119	0.784391	0.207109	0.106313	0.278516	0.433452	0.711849	0.45907	0.11622	0.354472	0.505558	10.9247	0.00026702	76.6406	0.82086	1236.97	0.184746	174.504	2.7215	0.00943052	0.00552427	0.767954	0.728714	TCCSUP_HEPAR_1.017
36	1.62194	1.64453	1.03909	1.10409	1.67862	5.23532	0.78099	2.45961	1.62194	0.00048542	25000000	2.48116e+07	-0.753749	0.720686	0.914575	0.805455	0.195878	0.0960931	0.240619	0.371582	0.686978	0.417911	0.0973219	0.326314	0.469435	10.8371	0.00026374	89.6484	0.747403	2065.97	0.154254	181.02	2.72215	0.00804945	0.00552427	0.561969	0.708542	TCCSUP_HEPAR_1.018
37	1.63749	1.66131	1.04118	1.11026	1.7243	5.29574	0.773905	2.49821	1.63749	0.000523863	25000000	2.48125e+07	-0.750013	0.769241	0.982892	0.797018	0.191741	0.103678	0.257016	0.3646	0.704033	0.413799	0.109197	0.35058	0.454029	10.8507	0.00026495	89.2969	0.817978	2480.47	0.218569	145.491	2.75703	0.00552427	0.00552427	0.587808	0.803312	TCCSUP_HEPAR_1.019
38	1.64277	1.66789	1.04269	1.11395	1.7937	5.57474	0.743881	2.53758	1.64277	0.00052626	25000000	2.48124e+07	-0.750596	0.771408	0.974997	0.797071	0.205856	0.0954859	0.273788	0.412547	0.693747	0.445154	0.115624	0.341092	0.491404	10.8918	0.0002622	93.8672	0.808685	2065.97	0.163622	165.676	2.72407	0.00862151	0.00552427	0.724107	0.730335	TCCSUP_HEPAR_1.020
39	1.69298	1.72176	1.04631	1.12273	1.95755	6.09984	0.711454	2.669	1.69298	0.000545246	25000000	2.48129e+07	-0.748597	0.81491	1.01701	0.795284	0.213862	0.0969125	0.279055	0.470976	0.762001	0.504093	0.111369	0.357554	0.562708	10.9845	0.00025492	97.3828	0.768133	1983.59	0.161579	185.623	2.70204	0.0105656	0.00552427	0.750933	0.665007	TCCSUP_HEPAR_1.021
40	1.71369	1.75042	1.0597	1.16101	2.19002	6.93123	0.617333	2.80735	1.71369	0.000615895	25000000	2.48151e+07	-0.739546	0.913899	1.15909	0.763324	0.261113	0.0964713	0.338669	0.420109	0.911264	0.513893	0.137436	0.460113	0.561697	11.0786	0.00025849	84.375	0.859641	2065.97	0.126219	207.768	2.6974	0.0115987	0.00609633	0.788567	0.747157	HCV29_HEPAR_1.010
41	1.73612	1.79065	1.07901	1.20875	2.81766	8.70244	0.314301	3.13196	1.73612	0.000681677	25000000	2.48172e+07	-0.731385	1.04681	1.28188	0.750356	0.330216	0.0594689	0.336386	0.634894	1.08908	0.745603	0.142418	0.485898	0.795868	11.4437	0.00024084	91.875	0.858195	1927.8	0.134968	289.612	2.63391	0.0224904	0.00889118	0.864857	0.843512	HCV29_HEPAR_1.011
42	1.78412	1.84534	1.08294	1.2176	3.21733	9.61072	0.100905	3.31824	1.78412	0.000631549	25000000	2.48158e+07	-0.736979	1.00958	1.199	0.749223	0.33164	0.0716485	0.333133	0.737948	1.13384	0.855239	0.129582	0.531285	0.868197	11.7012	0.00023558	63.2812	0.805231	2480.47	0.0849773	380.327	2.57579	0.0334035	0.015625	0.755555	0.85813	HCV29_HEPAR_1.012
43	1.70249	1.75051	1.07353	1.19541	2.49285	7.79119	0.454582	2.94743	1.70249	0.000656938	25000000	2.48162e+07	-0.735017	0.998896	1.23539	0.754008	0.32634	0.052916	0.322165	0.539701	1.04107	0.624642	0.134727	0.483792	0.716502	11.2497	0.00024486	97.7344	0.820482	2065.97	0.161494	221.621	2.65316	0.0188301	0.0074774	0.774004	0.730764	HCV29_HEPAR_1.013
44	1.655	1.69347	1.06402	1.17244	2.2723	7.06765	0.508159	2.78045	1.655	0.000638432	25000000	2.48155e+07	-0.737841	0.92846	1.17828	0.757719	0.279471	0.0858044	0.331074	0.428009	0.94248	0.545435	0.136359	0.457203	0.569499	11.1333	0.000256347	85.7812	0.840376	2480.47	0.150503	209.44	2.68876	0.012246	0.00552427	0.763114	0.675815	HCV29_HEPAR_1.014
45	1.58946	1.64835	1.09742	1.26563	3.2988	10.3262	0.0131248	3.31192	1.58946	0.000740419	25000000	2.48183e+07	-0.726763	1.08061	1.34493	0.718549	0.328272	0.128326	0.423127	0.528649	1.10823	1.01697	0.169494	0.560635	0.691016	11.5517	0.00024502	97.0312	0.860581	1651.47	0.198444	209.224	2.67633	0.019987	0.00666839	0.855581	0.78536	HCV29_HEPAR_1.015
46	2.0345	2.25027	1.32504	2.0422	5.14873	18.6636	0.0131248	5.16185	2.0345	0.00118049	25000000	2.48382e+07	-0.647003	1.92576	2.07386	0.558243	0.82652	0.0860822	1.8142	0.562893	1.76364	1.11388	0.690604	1.55943	0.920805	11.7848	0.00019337	143.438	0.751563	2065.97	0.0980659	397.254	2.53815	0.040376	0.0202694	0.4439	0.557925	HCV29_HEPAR_1.016
47	2.59594	2.82724	1.25342	1.76897	6.16094	21.4388	0.0065624	6.1675	2.59594	0.00172323	25000000	2.48673e+07	-0.530753	2.53699	2.92912	0.595493	0.737354	0.0424294	1.66063	0.723577	2.57487	1.39388	0.665566	1.71928	1.31517	12.3822	0.00020787	128.32	0.8085	2065.97	0.117079	299.326	2.60362	0.0231298	0.0105746	0.612334	0.70894	HCV29_HEPAR_1.017
48	2.61647	2.88094	1.2875	1.87076	6.27557	22.2781	0.0131248	6.2887	2.61647	0.00208489	25000000	2.48846e+07	-0.461515	2.85832	3.37603	0.577671	0.797218	0.0385696	1.80479	0.54574	2.63281	1.30045	0.646236	2.00253	1.26854	12.3264	0.00021057	131.133	0.753018	2065.97	0.126948	285.754	2.6227	0.0317435	0.00965464	0.481539	0.575151	HCV29_HEPAR_1.018
49	2.82139	3.10192	1.26207	1.7706	6.73494	23.7556	0.0131248	6.74806	2.82139	0.0019752	25000000	2.48795e+07	-0.481851	2.83097	3.28377	0.601761	0.722968	0.0440261	1.54602	0.731536	3.30187	1.59146	0.590645	1.9196	1.6817	12.6332	0.00020347	119.18	0.827716	2065.97	0.109861	367.588	2.57385	0.0374616	0.013918	0.656664	0.66071	HCV29_HEPAR_1.019
50	1.96994	2.03857	1.09241	1.24962	3.17599	9.92129	0.381235	3.55722	1.96994	0.000900041	25000000	2.48248e+07	-0.700843	1.3217	1.65746	0.724267	0.377374	0.0614863	0.466618	0.621899	1.3402	0.742764	0.180847	0.684635	0.865482	11.5677	0.00024966	112.148	0.837801	2480.47	0.128915	239.281	2.6687	0.0160497	0.00690534	0.740186	0.749297	HCV29_HEPAR_1.000
51	2.3425	2.57938	1.28039	1.84292	5.65442	20.2602	-0.00703114	5.64739	2.3425	0.00165348	25000000	2.48605e+07	-0.557911	2.37268	2.78868	0.58792	0.775457	0.0370291	1.49163	0.580781	2.47505	1.25833	0.529557	1.73444	1.21255	12.1321	0.00021519	110.391	0.769543	2480.47	0.111304	377.857	2.59551	0.043011	0.0133149	0.551318	0.559116	HCV29_HEPAR_1.020
52	1.95574	2.02673	1.10039	1.27776	3.38513	10.471	0.209573	3.5947	1.95574	0.00085361	25000000	2.4824e+07	-0.70407	1.28979	1.61155	0.706585	0.375516	0.0957257	0.602572	0.566698	1.2904	0.726121	0.236208	0.708625	0.813606	11.7142	0.00025564	96.0938	0.873684	1375.14	0.11908	283.7	2.6491	0.0254423	0.00704976	0.738491	0.757926	HCV29_HEPAR_1.001
53	2.02962	2.11607	1.11056	1.30084	3.80605	12.0243	0.12045	3.9265	2.02962	0.000972419	25000000	2.48272e+07	-0.69127	1.44354	1.77621	0.706024	0.399114	0.079114	0.549714	0.690104	1.53401	0.929427	0.216566	0.757979	1.00162	11.9021	0.000237387	84.8438	0.802174	1927.8	0.143476	240.206	2.63733	0.0188439	0.00889118	0.688533	0.815439	HCV29_HEPAR_1.002
54	1.60094	1.64627	1.07358	1.19539	2.38236	7.38026	0.407927	2.79029	1.60094	0.000610745	25000000	2.48142e+07	-0.743053	0.917865	1.12354	0.751716	0.29206	0.0874522	0.315845	0.566514	0.940817	0.600909	0.133535	0.449164	0.685886	11.1988	0.0002383	83.3203	0.841637	1983.59	0.15024	252.214	2.63159	0.0236056	0.00975655	0.758277	0.790091	HCV29_HEPAR_1.004
55	1.70136	1.75197	1.07679	1.20423	2.61536	8.26966	0.396893	3.01226	1.70136	0.000666822	25000000	2.48163e+07	-0.734803	1.00894	1.23745	0.752545	0.316731	0.0854595	0.363316	0.602273	0.98944	0.684363	0.140171	0.486475	0.74208	11.3044	0.000240267	87.6562	0.768458	1817.97	0.173363	228.74	2.6468	0.017561	0.00812844	0.647423	0.659731	HCV29_HEPAR_1.005
56	1.50555	1.54118	1.06535	1.17744	2.396	7.40293	0.295149	2.69114	1.50555	0.000560656	25000000	2.4814e+07	-0.7441	0.849954	1.07478	0.757449	0.216549	0.165579	0.338985	0.458831	0.820323	0.656259	0.133682	0.4132	0.510423	11.1929	0.00026854	102.656	0.825813	1651.47	0.151488	202.91	2.70179	0.0133368	0.00552427	0.890003	0.673754	HCV29_HEPAR_1.006
57	1.55362	1.5834	1.05346	1.14398	1.90576	5.9388	0.600148	2.50591	1.55362	0.00052037	25000000	2.48128e+07	-0.748777	0.785261	0.999945	0.77536	0.25251	0.0902843	0.296842	0.383384	0.758701	0.461057	0.128395	0.373514	0.496073	10.9428	0.00027169	83.3203	0.815459	2065.97	0.125519	226.111	2.7184	0.0177169	0.00609633	0.672426	0.694542	HCV29_HEPAR_1.007
58	1.72803	1.76621	1.05783	1.15296	2.35981	7.11959	0.491641	2.85145	1.72803	0.000600325	25000000	2.4815e+07	-0.740071	0.917614	1.14397	0.773964	0.252434	0.0848383	0.321458	0.575449	0.878516	0.569521	0.133292	0.424111	0.61799	11.2329	0.00026096	56.9531	0.843953	1651.47	0.14543	235.386	2.66374	0.0165471	0.00552427	0.806951	0.638272	HCV29_HEPAR_1.008
59	1.65114	1.70718	1.08432	1.22311	2.71062	8.38063	0.267586	2.9782	1.65114	0.000610056	25000000	2.48154e+07	-0.738399	0.979566	1.16874	0.744444	0.327223	0.0860413	0.329919	0.668726	1.05922	0.685376	0.124614	0.510917	0.785067	11.3897	0.00023938	116.719	0.855523	2480.47	0.133614	290.797	2.59511	0.0274945	0.0117006	0.752616	0.858438	HCV29_HEPAR_1.009
60	3.08995	3.25283	1.14629	1.41328	6.13442	19.3641	0.0243012	6.15873	3.08995	0.00185687	25000000	2.48741e+07	-0.503407	2.54006	3.1359	0.66474	0.523138	0.0436926	1.15435	0.776922	2.62975	1.26545	0.458724	1.43944	1.44735	12.9708	0.00023037	124.805	0.775216	1651.47	0.172073	221.621	2.66677	0.0217981	0.0074774	0.474671	0.620735	TCCSUP_CTRL.001
61	2.71486	2.93285	1.20184	1.56923	6.04581	20.1211	0.0131248	6.05893	2.71486	0.00187667	25000000	2.48781e+07	-0.4876	2.64987	3.20835	0.638085	0.599884	0.0580191	1.09552	0.836946	3.02825	1.463	0.440473	1.4866	1.70683	12.6557	0.00022601	84.375	0.83184	1154.59	0.164729	236.464	2.63241	0.0206328	0.0078125	0.788765	0.790857	TCCSUP_CTRL.002
62	3.18004	3.32054	1.12496	1.35125	5.82679	18.292	0.268083	6.09488	3.18004	0.0017981	25000000	2.48777e+07	-0.489105	2.48643	3.15023	0.681816	0.471716	0.0514189	1.10646	0.758264	2.44384	1.2258	0.426703	1.34993	1.35769	12.8244	0.00025104	112.852	0.736194	2480.47	0.16933	190.742	2.71004	0.0136628	0.00609633	0.412734	0.632648	TCCSUP_CTRL.003
63	3.20228	3.36025	1.13579	1.38035	6.16862	19.5335	0.119262	6.28789	3.20228	0.00187064	25000000	2.48777e+07	-0.489377	2.56998	3.1927	0.675703	0.489303	0.0509126	1.13269	0.80822	2.61551	1.31568	0.435919	1.40287	1.52968	13.0142	0.00023615	117.422	0.82767	1651.47	0.154839	215.73	2.66915	0.0143058	0.00609633	0.637086	0.642861	TCCSUP_CTRL.004
64	1.76521	1.83285	1.09438	1.25184	3.19197	9.76211	0.134919	3.32689	1.76521	0.000676214	25000000	2.48172e+07	-0.731115	1.09093	1.28389	0.731189	0.355152	0.0816807	0.411779	0.745189	1.18555	0.819109	0.163822	0.577687	0.888087	11.6313	0.00022968	74.5312	0.804186	1927.8	0.148431	283.312	2.59701	0.0284457	0.0131888	0.709428	0.732723	HCV29_CTRL_1.000
65	1.71903	1.86806	1.20163	1.5733	4.30317	13.5392	-0.18792	4.11525	1.71901	0.000810128	25000000	2.48231e+07	-0.707793	1.33722	1.51584	0.662591	0.562519	0.0597156	0.673977	0.725873	1.74674	1.28209	0.260743	0.839266	1.26457	11.9211	0.00021916	93.1641	0.838367	2480.47	0.0579492	673.883	2.53891	0.111954	0.0391397	0.719311	0.808235	HCV29_CTRL_1.001
66	2.52161	2.63885	1.11536	1.30975	4.6986	14.7128	0.172039	4.87064	2.52161	0.00123853	25000000	2.48422e+07	-0.631134	1.82378	2.26698	0.709736	0.418131	0.0568356	0.632606	0.919128	1.99944	1.15283	0.259387	0.91506	1.37619	12.3713	0.00024916	37.2656	0.799915	1651.47	0.130475	301.369	2.6293	0.0306911	0.0102395	0.600307	0.673366	HCV29_CTRL_1.003
67	2.46095	2.56434	1.10481	1.28019	4.38392	13.7096	0.26783	4.65175	2.46095	0.00120093	25000000	2.48401e+07	-0.639491	1.77845	2.2161	0.720387	0.386402	0.06257	0.593528	0.900036	1.79799	1.0929	0.232681	0.846113	1.29737	12.2122	0.00025099	81.5625	0.872482	2065.97	0.15253	225.281	2.66383	0.01748	0.0074774	0.673373	0.709757	HCV29_CTRL_1.004
68	2.80285	2.91856	1.10603	1.28415	4.90359	15.2789	0.350884	5.25448	2.80285	0.00129618	25000000	2.48427e+07	-0.62928	1.91243	2.31853	0.716858	0.404841	0.0446978	0.621752	0.825188	2.15518	1.18352	0.263005	0.978962	1.43191	12.4781	0.0002357	48.8672	0.875286	1651.47	0.125837	301.369	2.61778	0.0239705	0.0105656	0.606055	0.780765	HCV29_CTRL_1.005
69	2.9673	3.07918	1.09732	1.26041	4.98612	15.6381	0.473829	5.45995	2.9673	0.00134645	25000000	2.48473e+07	-0.610989	1.99608	2.44277	0.727415	0.375023	0.0530484	0.640446	0.913126	2.18548	1.2268	0.264461	0.96969	1.44719	12.5252	0.00023882	88.9453	0.830297	2065.97	0.136427	237.542	2.64451	0.0160989	0.00862151	0.647406	0.795932	HCV29_CTRL_1.006
70	3.11751	3.23525	1.10194	1.27767	5.28752	16.9701	0.473647	5.76117	3.11751	0.0013584	25000000	2.48457e+07	-0.617362	1.94594	2.39058	0.713557	0.403434	0.0500647	0.782533	0.848417	2.28563	1.229	0.314743	1.12408	1.39386	12.6197	0.00023662	60.8203	0.868117	2480.47	0.108327	392.544	2.60427	0.0359104	0.0113836	0.661282	0.711493	HCV29_CTRL_1.007
71	2.82755	2.93018	1.09641	1.25978	4.70625	14.8127	0.474276	5.18053	2.82755	0.00134255	25000000	2.48474e+07	-0.61024	1.96422	2.45524	0.724623	0.380189	0.0512127	0.631288	0.788722	2.03653	1.13901	0.252313	0.95879	1.31203	12.3561	0.00024485	65.0391	0.859044	2480.47	0.126322	221.927	2.6764	0.0147361	0.00552427	0.76962	0.68101	HCV29_CTRL_1.008
72	2.95493	3.12914	1.14843	1.40611	6.0771	19.2746	0.00890612	6.086	2.95493	0.00155795	25000000	2.48568e+07	-0.572687	2.29115	2.73794	0.679149	0.496429	0.0528715	0.844447	1.00499	2.79774	1.48164	0.346763	1.31613	1.7023	12.9326	0.00021789	88.2422	0.811883	2480.47	0.139076	285.183	2.58716	0.0254775	0.0120266	0.563841	0.722914	HCV29_CTRL_1.009
73	2.98525	3.11168	1.10762	1.28789	5.30458	16.5895	0.332888	5.63747	2.98525	0.00141973	25000000	2.48507e+07	-0.597002	2.1265	2.58615	0.717096	0.402576	0.0492283	0.671762	0.94234	2.34445	1.29789	0.277583	1.04281	1.56797	12.6863	0.00022972	108.633	0.810248	2480.47	0.111308	255.436	2.6291	0.0173963	0.00894754	0.68727	0.7997	HCV29_CTRL_1.010
74	3.01076	3.1431	1.11222	1.30148	5.46821	17.1318	0.276715	5.74493	3.01076	0.00144951	25000000	2.48501e+07	-0.599551	2.14668	2.57287	0.711346	0.4167	0.0463697	0.700603	0.932259	2.4643	1.32693	0.288133	1.09187	1.57715	12.7613	0.00021737	77.3438	0.827943	2065.97	0.15663	237.542	2.61974	0.0198905	0.0110485	0.736804	0.835822	HCV29_CTRL_1.011
75	3.12785	3.22296	1.08281	1.22317	4.77767	15.1295	0.738275	5.51595	3.12785	0.00127248	25000000	2.48405e+07	-0.637903	1.82893	2.24877	0.740629	0.353818	0.0446484	0.636109	0.818116	2.02831	1.16628	0.260782	0.963446	1.28942	12.3872	0.0002348	137.812	0.787624	2480.47	0.12514	275.236	2.63842	0.0226538	0.00918449	0.576838	0.745378	HCV29_CTRL_1.012
76	2.96224	3.09789	1.11393	1.30558	5.65984	17.8136	0.0901258	5.74997	2.96224	0.00143796	25000000	2.48521e+07	-0.59146	2.12967	2.59205	0.710805	0.412168	0.0561456	0.74117	1.07294	2.27733	1.39199	0.307056	1.06446	1.6274	12.8963	0.00023172	74.0625	0.825014	1927.8	0.111994	293.52	2.61064	0.0229665	0.00932588	0.667908	0.793554	HCV29_CTRL_1.013
77	2.9703	3.06718	1.0863	1.2321	4.62759	14.7943	0.656239	5.28382	2.9703	0.00129053	25000000	2.48439e+07	-0.624507	1.90075	2.34634	0.735271	0.359343	0.0482723	0.696077	0.922617	1.936	1.11141	0.272475	0.917809	1.34086	12.3259	0.000241	58.7109	0.85452	2480.47	0.110401	278.683	2.66303	0.0226435	0.00666839	0.681522	0.735048	HCV29_CTRL_1.014
78	3.1661	3.33275	1.13391	1.36478	6.29605	19.7605	0.0183924	6.31444	3.1661	0.00148483	25000000	2.48499e+07	-0.600436	2.19428	2.56019	0.687091	0.47734	0.042157	0.841613	0.99584	2.83583	1.46185	0.351483	1.35002	1.71748	13.1327	0.00020391	77.3438	0.86486	2480.47	0.101548	354.958	2.55568	0.0361496	0.0163412	0.755537	0.824536	HCV29_CTRL_1.015
79	2.96986	3.09841	1.10885	1.29075	5.31889	17.3937	0.310165	5.62906	2.96986	0.00135511	25000000	2.48454e+07	-0.618269	1.99287	2.40787	0.71701	0.39331	0.0587207	0.643144	0.952649	2.34664	1.30661	0.270333	1.0513	1.56944	12.6907	0.00022508	135.352	0.862899	2480.47	0.119859	300.495	2.60079	0.032838	0.0121927	0.705452	0.794785	HCV29_CTRL_1.016
80	2.76586	2.86097	1.09334	1.25351	4.46828	14.5082	0.531561	4.99984	2.76586	0.00109898	25000000	2.48332e+07	-0.667308	1.6246	1.97334	0.727058	0.374786	0.0523362	0.65171	0.77899	1.91492	1.06384	0.262415	0.929091	1.17732	12.2129	0.00023704	102.656	0.76419	1236.97	0.136974	289.693	2.6244	0.0389964	0.0160706	0.511207	0.603976	HCV29_CTRL_1.017
81	2.75289	2.84871	1.08868	1.23578	4.44855	13.921	0.526777	4.97532	2.75289	0.00112032	25000000	2.48344e+07	-0.662586	1.66952	2.03609	0.735045	0.356533	0.051133	0.559407	0.913429	1.87689	1.09781	0.240809	0.856997	1.3032	12.2529	0.00023384	26.7188	0.839335	2480.47	0.0979251	324.92	2.61129	0.0267155	0.0122727	0.650445	0.744951	HCV29_CTRL_1.018
82	3.16274	3.25184	1.0741	1.19699	4.60074	14.257	0.860261	5.461	3.16274	0.00128441	25000000	2.48436e+07	-0.625726	1.86877	2.33307	0.752207	0.320411	0.0522638	0.614052	0.968321	1.89666	1.138	0.243346	0.894653	1.35272	12.3247	0.0002427	95.9766	0.858689	1651.47	0.126247	245.198	2.65071	0.0205489	0.00666839	0.787187	0.718406	HCV29_CTRL_1.019
83	3.19357	3.30229	1.08649	1.22823	5.1028	16.2712	0.640814	5.74362	3.19357	0.00124773	25000000	2.48396e+07	-0.641433	1.82632	2.22408	0.74108	0.341074	0.0498317	0.58355	1.03928	2.14697	1.28818	0.251713	0.969837	1.5473	12.5931	0.00022746	73.8281	0.86123	2065.97	0.120409	315.222	2.59224	0.0424651	0.0141239	0.770163	0.849826	HCV29_CTRL_1.021
84	3.18718	3.2961	1.08743	1.23174	5.11466	16.0781	0.668128	5.78279	3.18718	0.00123112	25000000	2.48395e+07	-0.641893	1.82401	2.21092	0.739259	0.354674	0.046831	0.60286	1.02998	2.17335	1.32377	0.25685	0.978007	1.51147	12.556	0.000228893	31.4062	0.85262	2480.47	0.0964517	363.414	2.58427	0.035113	0.0136235	0.670899	0.77737	HCV29_CTRL_1.022
85	1.52196	1.55461	1.06035	1.16353	1.95527	6.13788	0.543751	2.49902	1.52196	0.00060073	25000000	2.48144e+07	-0.742251	0.863579	1.0982	0.761477	0.258448	0.0933604	0.331646	0.387825	0.791158	0.457113	0.128929	0.40437	0.509857	10.9649	0.00026455	110.742	0.837264	2065.97	0.164317	159.769	2.73565	0.00666839	0.00552427	0.574466	0.794709	TCCSUP_hep.001
86	1.49102	1.51606	1.05066	1.14005	1.67847	5.11685	0.652556	2.33103	1.49102	0.000578803	25000000	2.48135e+07	-0.746081	0.793233	1.03157	0.767234	0.219889	0.141164	0.33178	0.239385	0.686969	0.354934	0.125944	0.400732	0.366384	10.7969	0.00027501	99.4922	0.800681	2065.97	0.225706	111.102	2.83817	0.00552427	0.00552427	0.620962	0.748274	TCCSUP_hep.003
87	1.30371	1.33231	1.06185	1.168	1.68902	5.22601	0.458575	2.1476	1.30371	0.000519468	25000000	2.48121e+07	-0.75157	0.743419	0.949737	0.760378	0.238165	0.131654	0.287949	0.334645	0.68759	0.395364	0.114598	0.349525	0.435473	10.8295	0.00026655	93.1641	0.843961	1651.47	0.190765	162.926	2.73963	0.00666839	0.00552427	0.555053	0.773869	TCCSUP_hep.004
88	1.40414	1.43245	1.05749	1.15625	1.74306	5.43729	0.532023	2.27509	1.40414	0.000543027	25000000	2.48127e+07	-0.749393	0.771628	0.985936	0.767545	0.225441	0.141862	0.303129	0.335938	0.733941	0.408705	0.115128	0.36841	0.443243	10.8508	0.00026591	98.0859	0.826351	1651.47	0.187504	166.685	2.74671	0.0074774	0.00552427	0.572333	0.746976	TCCSUP_hep.005
89	1.48956	1.51463	1.04888	1.13292	1.68702	5.17778	0.645647	2.33266	1.48956	0.000542485	25000000	2.48129e+07	-0.748407	0.775387	1.00239	0.779485	0.22736	0.110013	0.282341	0.294455	0.701794	0.389567	0.114579	0.360923	0.418212	10.8219	0.00027082	90.7031	0.815075	1651.47	0.204216	128.863	2.79701	0.00609633	0.00552427	0.592517	0.766262	TCCSUP_hep.006
90	1.42472	1.44984	1.05133	1.13999	1.65452	5.19298	0.59727	2.25179	1.42472	0.0005358	25000000	2.48125e+07	-0.750093	0.756973	0.976132	0.773308	0.303372	0.0430288	0.295731	0.288597	0.68556	0.377058	0.125686	0.348493	0.411336	10.8033	0.00026851	99.8438	0.804107	2480.47	0.170292	137.819	2.78068	0.00552427	0.00552427	0.585325	0.767099	TCCSUP_hep.007
91	1.53335	1.5611	1.05043	1.13527	1.83629	5.79979	0.612559	2.44885	1.53335	0.000538104	25000000	2.4813e+07	-0.747908	0.789543	1.01278	0.782036	0.262031	0.067097	0.277925	0.380434	0.739768	0.452564	0.11024	0.35973	0.481574	10.9138	0.0002689	117.07	0.832627	2065.97	0.164629	166.894	2.75175	0.00804945	0.00552427	0.617545	0.721996	TCCSUP_hep.008
92	1.46167	1.50177	1.06844	1.18088	2.28183	7.00287	0.284572	2.5664	1.46167	0.000578117	25000000	2.48139e+07	-0.744206	0.85632	1.06801	0.764515	0.272449	0.113749	0.290428	0.591802	0.782665	0.60205	0.108369	0.385312	0.60205	11.1861	0.00026262	128.672	0.811173	2480.47	0.126888	275.485	2.67058	0.0182454	0.00666839	0.606393	0.579261	TCCSUP_hep.009
93	1.45255	1.47716	1.0497	1.1357	1.64073	5.19571	0.632417	2.27315	1.45255	0.000539158	25000000	2.48128e+07	-0.748776	0.765016	0.996469	0.774241	0.244444	0.0924192	0.296556	0.262705	0.699015	0.365199	0.114125	0.365199	0.399437	10.7962	0.00027231	95.2734	0.812647	2480.47	0.184074	119.14	2.81146	0.00552427	0.00552427	0.62411	0.771448	TCCSUP_hep.010
94	1.37047	1.40282	1.06383	1.17101	1.88586	6.01661	0.425141	2.311	1.37047	0.000528269	25000000	2.48124e+07	-0.750464	0.773252	0.973268	0.764992	0.199581	0.162287	0.275119	0.414284	0.7283	0.477765	0.110702	0.355411	0.512724	10.942	0.00026013	94.5703	0.790698	2065.97	0.177809	187.868	2.70436	0.0114019	0.00552427	0.650355	0.678649	TCCSUP_hep.011
95	1.42667	1.45361	1.05364	1.14507	1.71559	5.371	0.568183	2.28377	1.42667	0.000530964	25000000	2.48126e+07	-0.749574	0.765834	0.98656	0.7748	0.229558	0.119051	0.274413	0.335311	0.70351	0.407748	0.109116	0.350319	0.453692	10.8484	0.00026842	107.578	0.846216	1651.47	0.178727	156.606	2.7588	0.00552427	0.00552427	0.563914	0.777024	TCCSUP_hep.012
96	1.38682	1.41356	1.05482	1.14889	1.79433	5.51264	0.474902	2.26923	1.38682	0.000520857	25000000	2.48123e+07	-0.750858	0.750553	0.961221	0.769292	0.200923	0.141274	0.291627	0.330685	0.693784	0.431688	0.115631	0.354601	0.431688	10.8924	0.000269573	98.4375	0.856688	1927.8	0.169347	161.236	2.7532	0.00552427	0.00552427	0.551958	0.779829	TCCSUP_hep.013
97	1.40616	1.43012	1.0497	1.13547	1.61929	4.988	0.585479	2.20477	1.40616	0.000521637	25000000	2.48121e+07	-0.751747	0.736854	0.952012	0.777113	0.245628	0.0954987	0.281288	0.274558	0.683488	0.364527	0.113915	0.341744	0.402498	10.7991	0.00026956	88.5938	0.819611	1927.8	0.234577	121.148	2.81019	0.00552427	0.00552427	0.595098	0.772976	TCCSUP_hep.014
98	1.46017	1.48924	1.05457	1.14532	1.80453	5.63174	0.556581	2.36111	1.46017	0.000507534	25000000	2.48126e+07	-0.749556	0.781106	0.988692	0.782119	0.216353	0.113642	0.249104	0.346197	0.766716	0.457136	0.104158	0.335619	0.515002	10.9076	0.0002597	92.4609	0.770648	2065.97	0.167972	168.092	2.72174	0.00780342	0.00552427	0.571333	0.681952	TCCSUP_hep.015
99	1.37918	1.40719	1.05767	1.15646	1.7306	5.476	0.512932	2.24354	1.37918	0.000529474	25000000	2.48124e+07	-0.75042	0.755524	0.970307	0.769079	0.276894	0.0876308	0.291083	0.331152	0.704411	0.414021	0.109256	0.350768	0.442773	10.8566	0.00026696	91.0547	0.787546	2480.47	0.162087	167.553	2.74827	0.00861243	0.00552427	0.533455	0.756588	TCCSUP_hep.016
100	1.42298	1.44878	1.05241	1.14249	1.66734	5.26978	0.589231	2.25657	1.42298	0.000531971	25000000	2.48127e+07	-0.74934	0.764987	0.988529	0.773324	0.253532	0.0909874	0.291348	0.280984	0.686314	0.383192	0.114386	0.348876	0.434665	10.8209	0.00026978	109.336	0.799308	2480.47	0.201876	127.059	2.79302	0.00552427	0.00552427	0.574336	0.760195	TCCSUP_hep.017
101	1.43323	1.46529	1.06176	1.16668	1.92608	6.1572	0.468046	2.39413	1.43323	0.000562818	25000000	2.48135e+07	-0.746194	0.814475	1.03704	0.76062	0.252538	0.104099	0.310456	0.430074	0.759995	0.467689	0.128615	0.374151	0.491074	10.9556	0.0002677	111.797	0.827803	1651.47	0.18072	164.935	2.73085	0.00828641	0.00552427	0.54511	0.758613	TCCSUP_hep.018
102	1.35699	1.38684	1.06197	1.16852	1.80657	5.58584	0.44876	2.25533	1.35699	0.000548181	25000000	2.48128e+07	-0.748856	0.778623	0.994362	0.760661	0.239323	0.13574	0.31075	0.351628	0.694504	0.432136	0.123467	0.354969	0.455286	10.896	0.000267013	113.906	0.831219	2480.47	0.17902	163.575	2.74007	0.00552427	0.00552427	0.553069	0.750317	TCCSUP_hep.019
103	6.68467	7.1957	1.19569	1.54896	14.4729	50.2231	0.282652	14.7555	6.68467	0.00395865	25000000	2.50892e+07	0.356678	5.76692	6.65253	0.641659	0.601095	0.038821	2.48149	1.43706	7.43469	3.54031	1.00727	3.63357	4.11395	16.2917	0.00018631	89.2969	0.677236	2480.47	0.0933437	357.517	2.55313	0.0290024	0.0125187	0.741733	0.774268	HCV29_hep.016
104	3.87249	4.21509	1.23542	1.67418	9.42726	34.1338	0.0140623	9.44132	3.87249	0.00229767	25000000	2.49009e+07	-0.396404	3.29656	3.69259	0.6259	0.65796	0.0445693	1.64203	0.788058	4.59492	2.75224	0.657096	2.22842	2.44744	13.7895	0.00018369	72.4219	0.796757	2480.47	0.0727906	585.803	2.53537	0.0544322	0.0193221	0.770468	0.840253	HCV29_hep.017
105	4.45216	4.73972	1.17272	1.49058	9.3502	30.5347	0.0454681	9.39567	4.45216	0.00273706	25000000	2.49425e+07	-0.229942	3.90804	4.60511	0.653979	0.560374	0.0434201	1.90621	1.19342	4.17357	2.14373	0.72083	2.15317	2.53258	14.3325	0.00019728	56.6016	0.808779	1651.47	0.157642	240.1	2.61633	0.0177041	0.00862151	0.82385	0.833513	HCV29_hep.018
106	4.01874	4.2855	1.18531	1.53708	8.55274	28.6923	0.0131248	8.56587	4.01874	0.00201977	25000000	2.48924e+07	-0.43038	3.0751	3.53622	0.637746	0.603882	0.0382368	1.94319	0.939243	3.77421	1.84618	0.745748	2.08264	2.10083	13.8782	0.00019687	112.148	0.7262	2480.47	0.0994682	402.242	2.54852	0.0421176	0.018861	0.644197	0.712711	HCV29_hep.019
107	2.29012	2.4304	1.18992	1.57717	5.74837	20.3589	0.0140623	5.76243	2.29012	0.001071	25000000	2.48307e+07	-0.677049	1.5779	1.83755	0.638788	0.595851	0.0533596	1.19161	0.511969	1.89136	1.96082	0.432305	1.21972	0.941815	12.1355	0.00023072	28.125	0.765069	2480.47	0.0864156	685.068	2.57546	0.104378	0.0278177	0.498021	0.568271	HCV29_hep.020
108	3.12366	3.26954	1.12859	1.35676	5.97137	19.1	0.152177	6.12355	3.12366	0.00150011	25000000	2.48511e+07	-0.595438	2.15482	2.57153	0.687172	0.475877	0.0372124	0.874776	0.627175	2.74032	1.36997	0.360112	1.33087	1.42498	12.9104	0.00021664	8.4375	0.772057	2065.97	0.104314	332.576	2.60927	0.0370563	0.0146418	0.477033	0.581456	HCV29_hep.021
109	2.22047	2.46504	1.3553	2.15894	5.60825	21.6644	0.00937486	5.61763	2.22047	0.00102501	25000000	2.48374e+07	-0.650571	1.8828	1.91734	0.537435	0.911811	0.0657627	2.22532	0.565614	1.60671	1.04049	0.757461	1.94345	0.826304	11.8668	0.00021253	5.625	0.657378	2480.47	0.0692781	713.178	2.53024	0.0730107	0.0354257	0.282617	0.428208	HCV29_hep.022
110	1.34702	1.4145	1.15962	1.50309	2.97189	10.2847	0.00937486	2.98126	1.34702	0.000507503	25000000	2.48143e+07	-0.742879	0.888899	0.990834	0.682577	0.460597	0.167954	0.901742	0.343601	0.720728	0.830646	0.22044	0.686946	0.406983	11.2339	0.00025168	100.312	0.741317	2480.47	0.115352	350.483	2.61578	0.0403949	0.0185966	0.428744	0.577939	HCV29_hep.023
111	0.815304	0.872974	1.18151	1.50394	1.74783	5.92154	0.0126561	1.76048	0.815304	0.000428088	25000000	2.48097e+07	-0.761319	0.669944	0.800101	0.648666	0.415036	0.230928	0.241276	0.210998	0.892617	0.414625	0.103658	0.454945	0.466463	10.7746	0.00022584	89.2969	0.787975	2480.47	0.102723	332.576	2.58342	0.0270108	0.0135737	0.737083	0.78987	HCV29_hep.024
112	1.06164	1.08969	1.06625	1.17213	1.53143	4.9016	0.294653	1.82608	1.06164	0.000352131	25000000	2.48084e+07	-0.766266	0.548064	0.670759	0.779961	0.302386	0.113566	0.156919	0.382424	0.593529	0.429602	0.0621793	0.25437	0.491781	10.7853	0.00024921	90.3516	0.798302	2065.97	0.117493	305.523	2.6093	0.027703	0.0125187	0.731154	0.817104	HCV29_hep.025
113	1.06136	1.08621	1.06083	1.16036	1.42309	4.53522	0.342625	1.76571	1.06136	0.000383571	25000000	2.48093e+07	-0.762991	0.578778	0.727005	0.780017	0.266986	0.12412	0.187662	0.382233	0.559955	0.373304	0.0671946	0.268779	0.425566	10.7138	0.000268787	113.438	0.878083	2480.47	0.117948	257.609	2.67893	0.0197183	0.00552427	0.843261	0.688269	HCV29_hep.026
114	1.01781	1.03278	1.04237	1.11426	1.07172	3.38779	0.481702	1.55342	1.01781	0.000331897	25000000	2.48083e+07	-0.766886	0.487332	0.632798	0.79883	0.254952	0.0920037	0.158848	0.198521	0.488458	0.260511	0.0651278	0.22252	0.276793	10.5236	0.00028127	89.6484	0.766384	2065.97	0.14623	146.738	2.79069	0.00552427	0.00552427	0.614267	0.792216	HCV29_hep.027
115	1.05595	1.07434	1.04901	1.13205	1.22493	3.79533	0.442657	1.66759	1.05595	0.000367209	25000000	2.48088e+07	-0.764957	0.52436	0.674518	0.783964	0.0992369	0.241799	0.189065	0.289178	0.495218	0.297131	0.0825363	0.242106	0.31914	10.6032	0.00027629	79.4531	0.800881	2065.97	0.136412	206.357	2.72484	0.0102176	0.00552427	0.564633	0.764692	HCV29_hep.028
116	1.07888	1.09873	1.05016	1.13388	1.31456	4.09323	0.419616	1.73418	1.07888	0.000363434	25000000	2.48087e+07	-0.765136	0.536925	0.671285	0.787171	0.141654	0.185831	0.202606	0.339208	0.485306	0.338328	0.0887417	0.238493	0.34942	10.649	0.00026833	85.4297	0.827944	1651.47	0.173396	200.311	2.69897	0.0125278	0.00552427	0.83941	0.703825	HCV29_hep.029
117	1.17187	1.18654	1.03686	1.09996	1.13678	3.51489	0.603676	1.74045	1.17187	0.000366365	25000000	2.48086e+07	-0.765472	0.521252	0.672419	0.805568	0.0954369	0.232423	0.180546	0.186625	0.504976	0.267501	0.0709697	0.245664	0.289338	10.5526	0.00027158	85.0781	0.813921	2065.97	0.189185	132.653	2.78232	0.00552427	0.00552427	0.586463	0.785493	HCV29_hep.030
118	1.76969	1.82285	1.09068	1.2631	3.49882	10.7527	0.0591334	3.55796	1.76969	0.000620563	25000000	2.48166e+07	-0.7337	1.07166	1.21314	0.759598	0.31106	0.0835216	0.594654	0.447646	1.04215	1.15797	0.152176	0.50296	0.668211	11.6857	0.00022444	126.562	0.847657	2065.97	0.18227	215.73	2.63863	0.0164249	0.0078125	0.755591	0.739101	HCV29_ctrl.001
119	1.39504	1.42465	1.05608	1.15213	2.74838	8.35677	0.0149998	2.76338	1.39504	0.000420332	25000000	2.48103e+07	-0.758871	0.708619	0.817607	0.801038	0.176234	0.140996	0.263616	0.483417	0.645751	0.983208	0.091655	0.283297	0.516601	11.3902	0.000235	48.75	0.78393	822.471	0.191313	205.387	2.65226	0.0172342	0.00812844	0.765341	0.774964	HCV29_ctrl.002
120	1.27352	1.30316	1.06377	1.17691	2.39465	7.50424	0.0875213	2.48217	1.27352	0.000366754	25000000	2.48093e+07	-0.762964	0.642518	0.725952	0.798126	0.160282	0.176937	0.300237	0.472981	0.592391	0.850613	0.0850613	0.26126	0.510368	11.1977	0.00023135	86.8359	0.809217	2480.47	0.168856	232.165	2.62524	0.0166983	0.00943052	0.737554	0.776555	HCV29_ctrl.003
121	1.20934	1.24357	1.0698	1.18168	1.88538	5.7632	0.246944	2.13233	1.20934	0.00041248	25000000	2.48096e+07	-0.761484	0.660573	0.786499	0.773524	0.335736	0.0838248	0.197478	0.447242	0.670009	0.524355	0.0815664	0.291308	0.570965	10.9882	0.00023154	99.8438	0.825939	2480.47	0.108524	310.193	2.59679	0.0254728	0.0117006	0.790155	0.811806	HCV29_ctrl.004
122	1.47048	1.50984	1.08639	1.25824	2.62045	8.18572	0.175952	2.7964	1.47048	0.000515877	25000000	2.48144e+07	-0.742363	0.927551	1.02882	0.746895	0.245031	0.146344	0.666441	0.440264	0.618649	0.773312	0.2289	0.365003	0.488733	11.2532	0.00024633	126.562	0.876939	2480.47	0.236577	165.421	2.73554	0.00690534	0.00552427	0.785102	0.694563	HCV29_ctrl.005
123	1.69324	1.71892	1.04929	1.14305	2.37036	7.31745	0.523713	2.89407	1.69324	0.000454505	25000000	2.48123e+07	-0.750841	0.793988	0.921477	0.802742	0.2167	0.0790904	0.49482	0.281767	0.62155	0.751924	0.145534	0.339578	0.382026	11.1333	0.00025337	100.547	0.74767	1236.97	0.214682	157.629	2.72759	0.00885846	0.00552427	0.689479	0.717954	HCV29_ctrl.006
124	1.59141	1.63088	1.09315	1.30048	3.09256	9.80215	0.136873	3.22943	1.59141	0.000419131	25000000	2.48129e+07	-0.748241	0.868994	0.902259	0.760506	0.268812	0.13839	0.833487	0.283927	0.593492	1.03536	0.33174	0.333341	0.353039	11.3921	0.00024722	113.906	0.85658	1651.47	0.192714	193.08	2.66223	0.0154833	0.0074774	0.812349	0.793102	HCV29_ctrl.007
125	1.37144	1.39243	1.04356	1.11934	1.93588	6.0976	0.413674	2.34956	1.37144	0.000367902	25000000	2.48095e+07	-0.761877	0.625139	0.73547	0.81915	0.210235	0.074748	0.286714	0.385401	0.526583	0.649452	0.0819129	0.245739	0.409565	10.9588	0.00025385	72.0703	0.869635	2065.97	0.23199	181.173	2.70285	0.0117006	0.00552427	0.853795	0.673724	HCV29_ctrl.008
126	1.36711	1.39062	1.05584	1.16565	2.3438	7.28611	0.213957	2.55776	1.36711	0.000354281	25000000	2.48098e+07	-0.76073	0.655286	0.73182	0.813235	0.0782489	0.195254	0.428969	0.337283	0.514325	0.847124	0.114967	0.254137	0.350951	11.1276	0.00025072	90.3516	0.81611	740.094	0.254516	168.425	2.7021	0.0116206	0.00609633	0.681483	0.71349	HCV29_ctrl.009
127	1.3476	1.37838	1.08275	1.26211	2.61651	8.30363	0.110623	2.72713	1.3476	0.000358878	25000000	2.48106e+07	-0.757789	0.725076	0.771437	0.794316	0.253567	0.0827709	0.600514	0.250702	0.525743	0.989706	0.148341	0.284468	0.321597	11.194	0.0002495	55.5469	0.830476	2480.47	0.180692	197.712	2.65531	0.014911	0.00666839	0.706491	0.714173	HCV29_ctrl.010
128	1.22645	1.25929	1.07736	1.21974	2.02503	6.31845	0.215001	2.24003	1.22645	0.000408187	25000000	2.48109e+07	-0.75645	0.732297	0.827657	0.763626	0.232432	0.141373	0.430628	0.400287	0.609111	0.589462	0.141471	0.290801	0.455851	11.0033	0.0002438	74.0625	0.821564	1375.14	0.180613	188.62	2.68142	0.0119179	0.00628701	0.814725	0.74886	HCV29_ctrl.011
129	1.33384	1.35703	1.0456	1.11979	1.59591	5.26155	0.530701	2.12661	1.33384	0.00038338	25000000	2.4809e+07	-0.763856	0.585356	0.701851	0.800798	0.24801	0.0470366	0.246822	0.452822	0.568427	0.432004	0.0909483	0.272845	0.454741	10.8001	0.00025088	98.4375	0.798271	822.471	0.118062	290.797	2.62252	0.0276214	0.0078125	0.751948	0.678739	HCV29_ctrl.012
130	1.3919	1.40507	1.02718	1.07247	1.21394	3.87478	0.783722	1.99766	1.3919	0.000334545	25000000	2.48082e+07	-0.767322	0.496413	0.629235	0.834093	0.117796	0.150403	0.180031	0.269059	0.48099	0.313331	0.0659643	0.230875	0.324325	10.6038	0.00026508	89.2969	0.765463	2065.97	0.143898	204.611	2.71516	0.0116078	0.00552427	0.631112	0.670055	HCV29_ctrl.013
131	1.1764	1.20348	1.06071	1.1605	1.57335	4.96266	0.388623	1.96197	1.1764	0.000395627	25000000	2.48093e+07	-0.762733	0.605225	0.745753	0.77483	0.223281	0.119842	0.205485	0.379382	0.60987	0.408471	0.0907714	0.283661	0.470877	10.7904	0.00025009	62.2266	0.809244	2480.47	0.119868	284.015	2.64638	0.0244926	0.00780342	0.697623	0.723865	HCV29_ctrl.014
132	1.20026	1.22743	1.05825	1.15344	1.66203	5.37116	0.368993	2.03103	1.20026	0.000365478	25000000	2.48092e+07	-0.763388	0.599202	0.710904	0.788995	0.264356	0.0823401	0.215829	0.442733	0.58596	0.474485	0.0800336	0.268684	0.491635	10.8388	0.00025101	28.4766	0.848049	2480.47	0.0917003	288.685	2.62725	0.0235796	0.0100826	0.68439	0.840058	HCV29_ctrl.015
133	1.94334	1.97639	1.04657	1.12383	2.2252	7.14031	0.674529	2.89973	1.94334	0.00048718	25000000	2.48122e+07	-0.751272	0.802072	0.957178	0.789224	0.232511	0.0801791	0.34158	0.524792	0.838984	0.395521	0.143826	0.419492	0.61126	11.2664	0.00024368	90	0.647205	2480.47	0.0823444	439.549	2.62518	0.0346643	0.0138107	0.588216	0.646775	TCCSUP_CTRL.031
134	3.06303	3.24116	1.15267	1.42922	6.59694	21.1339	0.00281246	6.59975	3.06303	0.00102212	25000000	2.48358e+07	-0.656735	1.79863	1.95949	0.66113	0.526207	0.057255	1.18933	1.07955	2.58307	1.68412	0.471859	1.46444	1.61898	12.9765	0.0001973	88.9453	0.685355	2480.47	0.0588775	1045.14	2.49749	0.112608	0.0421147	0.537724	0.715362	TCCSUP_CTRL.032
135	3.14404	3.28525	1.12178	1.33811	5.83932	19.3952	0.0131248	5.85245	3.14404	0.00103674	25000000	2.48384e+07	-0.646458	1.83876	2.00695	0.686889	0.468422	0.0468691	1.00637	0.904888	2.44578	1.05595	0.419276	1.28889	1.4597	13.0752	0.0002076	84.375	0.720351	2480.47	0.0570273	549.509	2.55363	0.0705557	0.0255294	0.698607	0.63158	TCCSUP_CTRL.033
136	1.82241	2.00239	1.29203	1.93529	4.67135	18.4478	-0.0032812	4.66806	1.82241	0.000946613	25000000	2.48301e+07	-0.679603	1.68798	1.76963	0.584849	0.755951	0.0683925	1.44225	0.681364	1.68991	1.22286	0.589715	1.15777	1.06441	11.701	0.00018619	37.2656	0.804988	2480.47	0.130429	326.325	2.55344	0.0349167	0.0166619	0.471964	0.651971	TCCSUP_CTRL.034
137	1.99625	2.08771	1.12206	1.33397	3.85738	12.9408	0.0689358	3.92632	1.99625	0.000723907	25000000	2.48173e+07	-0.730989	1.14508	1.31828	0.699311	0.442881	0.051758	0.529916	0.554935	1.68123	0.944204	0.224164	0.76759	0.991754	11.9214	0.00019661	60.8203	0.798698	2065.97	0.107776	414.927	2.53588	0.0610649	0.0265754	0.474569	0.558084	TCCSUP_CTRL.035
138	1.49255	1.59865	1.18403	1.53295	3.43084	12.4749	-0.00468743	3.42615	1.49255	0.000665123	25000000	2.48175e+07	-0.730097	1.16982	1.27184	0.666333	0.501856	0.0934425	0.637628	0.573784	1.38298	1.02031	0.230464	0.704664	0.948204	11.4754	0.00020056	69.2578	0.726326	2480.47	0.0828425	404.855	2.55435	0.0409229	0.0168023	0.633607	0.680324	TCCSUP_CTRL.036
139	1.36981	1.44232	1.13047	1.35615	2.79116	9.29804	0.0103123	2.80147	1.36981	0.000547772	25000000	2.4814e+07	-0.744132	0.970475	1.08391	0.709512	0.415239	0.073399	0.431116	0.589024	1.05024	0.771217	0.156759	0.476533	0.871545	11.3867	0.00021309	64.6875	0.666388	2065.97	0.111095	322.823	2.57349	0.0315856	0.0133058	0.574877	0.590594	TCCSUP_CTRL.037
140	1.6985	1.79088	1.13778	1.37909	3.43834	11.2797	0	3.43834	1.6985	0.000636158	25000000	2.48166e+07	-0.733617	1.10302	1.24839	0.684507	0.453176	0.0900038	0.521393	0.652586	1.44934	0.823385	0.210798	0.718091	0.935397	11.6861	0.00020775	48.5156	0.819831	2480.47	0.095652	449.233	2.54882	0.0484128	0.0188975	0.667269	0.68172	TCCSUP_CTRL.038
141	2.48211	2.56548	1.09564	1.26908	5.7203	19.7532	0.0140623	5.73436	2.48211	0.000757643	25000000	2.48218e+07	-0.712694	1.29005	1.42449	0.73944	0.327776	0.0804456	0.708657	0.611541	1.77239	2.26558	0.23118	0.786016	1.00179	12.4375	0.0002298	90	0.703346	2480.47	0.0853891	439.549	2.58287	0.0418003	0.0133368	0.607662	0.76177	TCCSUP_CTRL.039
142	1.07692	1.17115	1.18552	1.503	3.50807	12.3911	-0.0112498	3.49682	1.07692	0.000703213	25000000	2.48176e+07	-0.72959	1.1204	1.33317	0.67088	0.511359	0.130839	0.331465	0.604667	1.15824	1.75114	0.118972	0.529728	0.940051	11.1082	0.00022556	118.125	0.863713	2480.47	0.159315	235.386	2.62943	0.0177715	0.0078125	0.839229	0.831153	TCCSUP_CTRL.040
143	1.71236	1.80171	1.14265	1.40353	3.48385	10.9718	0.00468743	3.48854	1.71236	0.000919314	25000000	2.48243e+07	-0.70299	1.36367	1.58528	0.675721	0.4483	0.102659	0.664564	0.512074	1.45418	0.819524	0.264406	0.727112	0.846062	11.6728	0.00021566	113.906	0.858053	2480.47	0.131031	247.78	2.63446	0.0216778	0.0078125	0.678661	0.783741	TCCSUP_CTRL.041
144	1.56883	1.62174	1.0949	1.26855	2.67387	8.7279	0.236159	2.91003	1.56883	0.000460541	25000000	2.48121e+07	-0.751701	0.808328	0.907041	0.714072	0.382224	0.0892055	0.560667	0.508391	0.869775	0.621268	0.242295	0.515652	0.60263	11.2947	0.00023039	58.0078	0.789831	2065.97	0.0968636	457.222	2.56972	0.0727456	0.0230701	0.653499	0.728213	TCCSUP_CTRL.042
145	1.82974	1.87735	1.07456	1.20556	2.59405	8.22996	0.533061	3.12711	1.82974	0.000599994	25000000	2.4815e+07	-0.739979	0.948792	1.12254	0.741587	0.307594	0.0885593	0.498855	0.45524	1.0032	0.592661	0.19138	0.537099	0.64205	11.2729	0.00023279	89.2969	0.545667	2480.47	0.103247	324.92	2.6201	0.0503975	0.0113617	0.723703	0.633629	TCCSUP_CTRL.043
146	3.2682	3.49415	1.17453	1.48438	7.03371	24.6596	0.00890612	7.04261	3.2682	0.00145935	25000000	2.4856e+07	-0.576093	2.34197	2.6666	0.656393	0.554492	0.047947	1.16509	0.967778	3.36092	1.72008	0.475929	1.61989	1.96224	13.2178	0.00020904	68.2031	0.771622	2480.47	0.0792017	656.583	2.53371	0.0680713	0.0271767	0.667363	0.70059	TCCSUP_CTRL.044
147	1.74758	1.92477	1.2577	1.75576	4.19671	14.9757	0.00937486	4.20609	1.74758	0.0012942	25000000	2.4841e+07	-0.636038	1.91324	2.24485	0.606016	0.693301	0.0711001	0.962016	0.613579	2.01818	1.02994	0.35492	1.16914	1.14827	11.6427	0.00021285	93.8672	0.843522	2065.97	0.165605	234.701	2.62318	0.0203564	0.00862151	0.798129	0.755274	TCCSUP_CTRL.045
148	1.17236	1.19445	1.04813	1.12451	1.43958	4.3925	0.449604	1.88918	1.17236	0.000346499	25000000	2.48085e+07	-0.765817	0.56468	0.686135	0.804149	0.160897	0.169145	0.15122	0.399315	0.518706	0.40375	0.061684	0.235521	0.465434	10.7386	0.00023964	105.82	0.854772	1236.97	0.154798	215.421	2.6547	0.0178033	0.0074774	0.799933	0.698845	TCCSUP_CTRL_3.010
149	1.30686	1.32321	1.03423	1.08988	1.30927	4.00525	0.649705	1.95898	1.30686	0.000344452	25000000	2.48086e+07	-0.765651	0.543448	0.6822	0.822023	0.113244	0.158339	0.155478	0.326134	0.526657	0.349257	0.0665251	0.227294	0.382519	10.6662	0.00025576	94.9219	0.825543	2065.97	0.190526	179.906	2.70547	0.0119466	0.00552427	0.696287	0.639044	TCCSUP_CTRL_3.011
150	1.32176	1.33444	1.02657	1.06971	1.16841	3.58429	0.734966	1.90338	1.32176	0.000308115	25000000	2.48078e+07	-0.768713	0.48118	0.607305	0.84442	0.147828	0.135289	0.133332	0.28302	0.451664	0.323008	0.0492724	0.208039	0.339432	10.5881	0.00025676	90.7031	0.793399	2065.97	0.171631	183.063	2.70953	0.0117006	0.00552427	0.629159	0.635822	TCCSUP_CTRL_3.012
151	1.35187	1.36812	1.03259	1.08519	1.35566	4.20043	0.670774	2.02643	1.35187	0.000350243	25000000	2.48086e+07	-0.765523	0.547979	0.688727	0.830151	0.192117	0.091851	0.150958	0.346239	0.500985	0.378522	0.066798	0.22266	0.395221	10.6877	0.00025503	105.469	0.821162	2065.97	0.185339	181.324	2.70608	0.0120357	0.00552427	0.731155	0.656288	TCCSUP_CTRL_3.013
152	1.33123	1.34519	1.02953	1.07814	1.19989	3.7167	0.729879	1.92977	1.33123	0.000343922	25000000	2.48084e+07	-0.766209	0.531598	0.672037	0.832017	0.162406	0.122041	0.158304	0.270092	0.494113	0.312938	0.0658817	0.225096	0.345879	10.596	0.00025076	90.7031	0.799233	2065.97	0.204313	148.748	2.75312	0.0074774	0.00552427	0.647009	0.725508	TCCSUP_CTRL_3.014
153	1.30948	1.32516	1.03306	1.08704	1.29573	4.0035	0.658934	1.95467	1.30948	0.000345417	25000000	2.48084e+07	-0.766396	0.535073	0.671691	0.822362	0.143843	0.122656	0.149719	0.297852	0.498341	0.343302	0.0719826	0.227022	0.36545	10.6534	0.00025154	116.367	0.869447	1569.09	0.185382	178.804	2.70956	0.0105656	0.00552427	0.755625	0.666981	TCCSUP_CTRL_3.015
154	1.32995	1.34373	1.0286	1.07507	1.23484	3.80956	0.709421	1.94426	1.32995	0.000324671	25000000	2.48082e+07	-0.767093	0.513632	0.645711	0.83836	0.0843408	0.195171	0.143207	0.313539	0.481887	0.341451	0.06058	0.209277	0.357973	10.6235	0.00025681	99.4922	0.818594	1236.97	0.223952	158.47	2.73663	0.0099935	0.00552427	0.734854	0.703566	TCCSUP_CTRL_3.016
155	1.31139	1.3263	1.03159	1.08329	1.24033	3.79847	0.689336	1.92966	1.31139	0.000348656	25000000	2.48086e+07	-0.765432	0.542973	0.687539	0.829426	0.168849	0.124451	0.153201	0.297975	0.495897	0.330598	0.0606096	0.225909	0.363658	10.6232	0.00025704	65.3906	0.848947	1569.09	0.251376	143.582	2.75853	0.00609633	0.00552427	0.589911	0.741111	TCCSUP_CTRL_3.017
156	1.34778	1.36215	1.02979	1.07868	1.26258	3.80015	0.708177	1.97076	1.34778	0.000355116	25000000	2.48088e+07	-0.764867	0.552096	0.701135	0.827137	0.126469	0.111459	0.152467	0.287353	0.496879	0.323891	0.0662505	0.228196	0.353336	10.6442	0.00025836	86.7188	0.777014	822.471	0.289467	125.659	2.79162	0.00552427	0.00552427	0.570316	0.765173	TCCSUP_CTRL_3.018
157	1.26786	1.28283	1.03291	1.08689	1.22903	3.88048	0.651584	1.88061	1.26786	0.00034069	25000000	2.48083e+07	-0.766808	0.523783	0.660965	0.824478	0.132656	0.158444	0.142205	0.281084	0.495398	0.324761	0.0660531	0.225681	0.346779	10.6125	0.00025045	89.2969	0.802415	1569.09	0.219911	159.769	2.73456	0.00943052	0.00552427	0.72892	0.677299	TCCSUP_CTRL_3.019
158	1.21349	1.23459	1.04495	1.11631	1.4189	4.40182	0.501881	1.92078	1.21349	0.000362996	25000000	2.48095e+07	-0.762082	0.605717	0.757308	0.813414	0.186145	0.138776	0.140781	0.397735	0.531763	0.40302	0.06717	0.218303	0.47019	10.7304	0.00025509	90	0.784901	2065.97	0.151631	176.158	2.71973	0.00943052	0.00552427	0.749327	0.6997	TCCSUP_CTRL_3.001
159	1.39665	1.4087	1.02455	1.06497	1.1592	3.62054	0.815743	1.97494	1.39665	0.000324377	25000000	2.48081e+07	-0.767658	0.49792	0.632514	0.846922	0.133177	0.145857	0.144576	0.255468	0.478642	0.311801	0.0601721	0.207867	0.328212	10.5794	0.00025994	90	0.812138	2065.97	0.149373	163.26	2.73509	0.00666839	0.00552427	0.626458	0.725067	TCCSUP_CTRL_3.020
160	1.12054	1.13973	1.04393	1.11352	1.32993	4.0756	0.452238	1.78217	1.12054	0.000328361	25000000	2.48085e+07	-0.76596	0.541783	0.669235	0.811492	0.114492	0.206086	0.132239	0.391491	0.485965	0.377664	0.0666466	0.205494	0.422095	10.6801	0.00024968	86.1328	0.860333	2065.97	0.153533	189.923	2.70214	0.0124168	0.00552427	0.803827	0.690057	TCCSUP_CTRL_3.002
161	1.15064	1.17069	1.04413	1.11342	1.37577	4.23127	0.459372	1.83514	1.15064	0.000332097	25000000	2.48088e+07	-0.764893	0.562724	0.692467	0.813415	0.121431	0.190303	0.132623	0.411268	0.501872	0.395921	0.0613399	0.206325	0.451685	10.7122	0.00025481	46.7578	0.853949	1983.59	0.208724	177.661	2.70574	0.0113746	0.00552427	0.874162	0.684933	TCCSUP_CTRL_3.003
162	1.36677	1.38195	1.03043	1.07966	1.30017	3.98867	0.709752	2.00992	1.36677	0.00033621	25000000	2.48086e+07	-0.76551	0.53809	0.679175	0.831088	0.176878	0.0643211	0.151974	0.332523	0.498537	0.347129	0.0664716	0.221572	0.384058	10.665	0.00026052	90	0.803982	1265.3	0.177833	181.594	2.71384	0.00996986	0.00552427	0.664815	0.656545	TCCSUP_CTRL_3.004
163	1.22761	1.24878	1.04521	1.11781	1.44368	4.51131	0.50293	1.94661	1.22761	0.000354183	25000000	2.48088e+07	-0.764959	0.572851	0.704414	0.806658	0.202748	0.135951	0.138692	0.377532	0.560965	0.398285	0.0673158	0.246824	0.431943	10.7313	0.00024421	79.4531	0.821757	1651.47	0.192097	202.012	2.67256	0.0155232	0.00552427	0.740035	0.583019	TCCSUP_CTRL_3.005
164	1.32795	1.34321	1.03119	1.08143	1.30794	4.09313	0.670409	1.97835	1.32795	0.000332119	25000000	2.48084e+07	-0.766595	0.529813	0.659572	0.833093	0.145529	0.121014	0.133003	0.3322	0.471164	0.365845	0.0609742	0.216181	0.388017	10.6649	0.00025277	123.398	0.761469	2065.97	0.165894	167.198	2.71513	0.00918449	0.00552427	0.539386	0.726326	TCCSUP_CTRL_3.006
165	1.24802	1.26553	1.03796	1.09955	1.33006	4.13362	0.580411	1.91048	1.24802	0.000339521	25000000	2.48084e+07	-0.766422	0.541444	0.671297	0.810948	0.119631	0.14084	0.1552	0.326565	0.513741	0.349899	0.0666474	0.23882	0.394331	10.6747	0.00024817	106.172	0.852622	1569.09	0.16746	194.687	2.6836	0.0121927	0.00552427	0.749321	0.626928	TCCSUP_CTRL_3.007
166	1.29258	1.30953	1.03596	1.09461	1.31312	4.09274	0.633944	1.94707	1.29258	0.00035096	25000000	2.48087e+07	-0.765241	0.550232	0.693087	0.819673	0.142422	0.153479	0.152931	0.314626	0.526837	0.349376	0.0665478	0.238463	0.38265	10.6587	0.00025384	91.7578	0.847528	1236.97	0.178621	196.649	2.69855	0.0105656	0.00552427	0.70927	0.644363	TCCSUP_CTRL_3.008
167	1.29191	1.3077	1.03353	1.08798	1.29193	4.0129	0.643544	1.93548	1.29191	0.000328371	25000000	2.48083e+07	-0.766868	0.518774	0.650776	0.826984	0.178651	0.104489	0.135606	0.318489	0.512012	0.354257	0.0664231	0.22141	0.370863	10.6498	0.00025499	91.7578	0.811014	1651.47	0.1524	206.98	2.69765	0.015299	0.00552427	0.636237	0.615303	TCCSUP_CTRL_3.009
168	2.01474	2.034	1.02695	1.07123	1.82996	5.77155	1.0973	2.92726	2.01474	0.000456845	25000000	2.48112e+07	-0.755262	0.71589	0.90256	0.835548	0.145148	0.0864698	0.217768	0.378449	0.710378	0.492915	0.092784	0.330543	0.481317	10.9137	0.00025263	89.6484	0.626886	2065.97	0.131317	194.687	2.7028	0.0108916	0.00552427	0.540683	0.605422	HCV29_CTRL_3.001
169	1.67936	1.70679	1.04371	1.11434	1.92602	6.17558	0.713176	2.6392	1.67936	0.000477918	25000000	2.48111e+07	-0.755753	0.731566	0.907225	0.80535	0.186183	0.0941888	0.22427	0.446501	0.745376	0.520302	0.0935374	0.333227	0.578763	10.979	0.00024424	98.4375	0.77639	2480.47	0.103239	285.131	2.6624	0.0281186	0.00780342	0.744128	0.66586	HCV29_CTRL_3.002
170	1.76759	1.78145	1.02265	1.06032	1.36594	4.22927	1.08372	2.44966	1.76759	0.000405668	25000000	2.48098e+07	-0.760792	0.612076	0.786063	0.844469	0.133727	0.0907237	0.196747	0.274435	0.585012	0.339864	0.07243	0.278577	0.378865	10.6751	0.00026001	90	0.785532	1651.47	0.200956	144.089	2.76601	0.00552427	0.00552427	0.565	0.806283	HCV29_CTRL_3.003
171	1.60681	1.62106	1.0255	1.06791	1.33361	4.19976	0.938625	2.27223	1.60681	0.000392179	25000000	2.48094e+07	-0.762333	0.59075	0.755899	0.836089	0.088431	0.148529	0.183846	0.281325	0.555569	0.333341	0.0833354	0.255562	0.366676	10.6614	0.00026036	89.6484	0.791909	1651.47	0.206792	140.041	2.76988	0.00609633	0.00552427	0.596104	0.786664	HCV29_CTRL_3.004
172	1.51691	1.53383	1.03131	1.08294	1.46601	4.61184	0.780766	2.24677	1.51691	0.000381082	25000000	2.48091e+07	-0.763535	0.580385	0.733485	0.822582	0.165934	0.0853593	0.193995	0.317949	0.562059	0.3822	0.0843089	0.264168	0.387821	10.7353	0.00025445	70.6641	0.796386	2065.97	0.109357	236.599	2.68937	0.0149329	0.00552427	0.711109	0.658905	HCV29_CTRL_3.005

## Sheet: Input2
	S_a	S_q	S_sk	S_ku	S_z	S_10z	S_v	S_p	S_mean	S_sc	S_2a	S_3a	S_dr	S_dq	S_dq6	S_bi	S_ci	S_vi	S_pk	S_vk	S_k	S_dc0-5	S_dc5-10	S_dc10-50	S_dc50-95	S_dc50-100	S_ds	S_td	S_tdi	S_rw	S_rwi	S_hw	S_fd	S_cl20	S_cl37	S_tr20	S_tr37	smpl
0	2.43295	3.15744	1.72617	4.11762	21.0418	65.5873	-8.25138	12.7904	2.31252	0.00282087	25000000	2.50254e+07	0.101637	4.67202	5.07137	0.504015	1.21401	0.0739598	3.59058	1.63684	4.33672	6.5279	1.23254	3.11939	2.23683	20.1619	0.00021374	51.6797	0.70286	2480.47	0.137039	285.183	2.60236	0.0269126	0.0147888	0.366057	0.467157	TCCSUP_HEPAR_2.009
1	3.67521	7.12216	2.65756	27.2485	88.0666	268.52	-40.648	47.4186	2.95949	0.00514535	25000000	2.74248e+07	9.69913	16.495	10.8638	0.923158	0.583154	0.187564	11.0765	14.5064	4.56683	39.6593	2.16323	3.46118	2.25938	52.7829	0.00020575	9.84375	0.80756	822.471	0.215966	164.935	2.71707	0.0118447	0.00552427	0.610936	0.73848	TCCSUP_HEPAR_2.010
2	2.44275	3.01905	1.61363	3.27534	15.2377	47.0358	-5.24164	9.99611	2.38788	0.00277544	25000000	2.49837e+07	-0.065098	4.20813	4.7536	0.516815	1.08626	0.0877908	3.03906	1.23979	3.86608	4.15681	1.07632	2.72172	1.96706	17.2829	0.00020933	21.0938	0.753068	1651.47	0.143711	271.331	2.61998	0.0250164	0.0150621	0.440742	0.524516	TCCSUP_HEPAR_2.011
3	2.62438	3.15341	1.52615	2.86553	15.0816	46.7289	-4.96558	10.1161	2.58323	0.00302459	25000000	2.50027e+07	0.0106354	4.36167	5.11525	0.536109	1.00489	0.0687796	2.7826	1.25973	4.02659	4.22945	0.983593	2.64341	2.04096	17.2252	0.00021984	15.8203	0.715202	1651.47	0.144508	231.345	2.65873	0.0558895	0.0131717	0.369916	0.514608	TCCSUP_HEPAR_2.012
4	2.15446	2.78801	1.74708	3.76376	13.378	41.721	-4.61491	8.76309	2.06759	0.00247628	25000000	2.49554e+07	-0.178257	3.95424	4.4565	0.481034	1.28917	0.0783016	3.33883	1.06456	3.75309	2.96809	1.2835	2.85349	1.92525	16.2729	0.0002036	29.1797	0.694127	1236.97	0.153732	292.839	2.5815	0.029188	0.0191561	0.398563	0.486858	TCCSUP_HEPAR_2.013
5	2.02714	2.72271	1.82069	5.98234	27.349	83.1961	-11.6339	15.7151	1.89503	0.00285605	25000000	2.50175e+07	0.0701286	4.61276	4.82472	0.512596	1.17939	0.120857	3.39977	1.6004	3.60064	10.3991	1.14732	2.6364	1.87965	23.1661	0.000210653	24.8438	0.67598	1927.8	0.125318	271.142	2.64221	0.0325059	0.0104046	0.34142	0.487996	TCCSUP_HEPAR_2.014
6	2.00458	2.63269	1.78467	4.82298	19.4318	60.0315	-7.86529	11.5665	1.881	0.002811	25000000	2.50109e+07	0.0437885	4.42244	4.88364	0.516016	1.17653	0.0920663	3.17838	1.58601	3.60684	6.46346	1.0532	2.49593	1.88998	19.4192	0.00021943	34.4531	0.715822	2065.97	0.140044	252.854	2.65093	0.0238713	0.0108916	0.411408	0.552161	TCCSUP_HEPAR_2.015
7	2.15344	2.65268	1.58992	3.05607	11.3754	36.4873	-3.58769	7.78769	2.09212	0.00243584	25000000	2.49578e+07	-0.16871	3.77321	4.50018	0.515469	1.11673	0.0635685	2.55961	1.0096	3.66734	2.64049	0.932553	2.38901	1.94893	15.4133	0.00022158	19.3359	0.708323	1236.97	0.193519	232.165	2.64051	0.0202785	0.0136318	0.420347	0.520893	TCCSUP_HEPAR_2.016
8	2.13872	2.63195	1.62848	3.471	15.6543	48.196	-5.748	9.90635	2.08438	0.00247148	25000000	2.49527e+07	-0.189353	3.73123	4.34692	0.534266	1.03464	0.0832637	2.67493	1.13252	3.42687	4.97996	0.930599	2.16301	1.8612	17.5808	0.00022041	60.8203	0.682868	1154.59	0.154538	261.633	2.6363	0.033385	0.0111376	0.367742	0.47776	TCCSUP_HEPAR_2.017
9	2.40968	3.07238	1.60802	4.16756	22.5574	68.6329	-9.05763	13.4997	2.28308	0.00312209	25000000	2.50655e+07	0.262132	4.94967	5.37833	0.530585	1.09125	0.0855626	3.21181	2.18861	4.10957	7.70844	1.06929	2.77695	2.12261	21.0027	0.00022356	19.6875	0.762355	1236.97	0.138036	260.015	2.64679	0.0271622	0.00943052	0.458359	0.606659	TCCSUP_HEPAR_2.018
10	2.42555	3.08537	1.7492	3.91363	18.3569	56.0297	-6.78843	11.5685	2.34964	0.00296627	25000000	2.50001e+07	0.000324198	4.41834	5.15968	0.509202	1.18403	0.0555333	3.49684	1.19839	4.06588	5.50457	1.20934	2.91909	2.11287	18.7239	0.00021784	14.0625	0.659196	1236.97	0.123543	322.877	2.61121	0.0522447	0.0175509	0.320854	0.403493	TCCSUP_HEPAR_2.000
11	2.49675	3.16042	1.62551	3.51306	18.7218	58.3202	-7.01915	11.7027	2.38813	0.0028238	25000000	2.5016e+07	0.0639844	4.55054	4.98727	0.517185	1.12453	0.0859843	3.18341	1.71829	4.39979	5.58949	1.08411	3.01297	2.21045	19.0352	0.0002087	58.7109	0.73813	1236.97	0.142727	300.495	2.5974	0.0353935	0.0148711	0.41778	0.501588	TCCSUP_HEPAR_2.019
12	2.47923	3.12024	1.77289	4.26768	23.403	70.2058	-9.21162	14.1914	2.42757	0.00299607	25000000	2.50018e+07	0.00714053	4.43635	5.0701	0.519678	1.07241	0.114072	3.42518	1.17422	3.84789	8.187	1.17893	2.81633	1.98125	21.2207	0.00021481	21.0938	0.658276	2065.97	0.126366	305.523	2.62447	0.0344597	0.013918	0.30245	0.428292	TCCSUP_HEPAR_2.001
13	2.43023	3.02454	1.69987	3.85079	26.4603	78.6683	-10.6503	15.81	2.38534	0.00297653	25000000	2.49883e+07	-0.0467236	4.20202	4.9651	0.521358	1.05379	0.1115	3.03743	1.0728	3.87242	10.0087	1.07236	2.71665	2.00174	22.6626	0.000221907	43.5938	0.720611	2480.47	0.118225	323.363	2.63164	0.0474479	0.00932588	0.45617	0.431629	TCCSUP_HEPAR_2.002
14	2.94383	4.57347	2.99561	24.6659	71.8366	217.886	-32.9321	38.9045	2.61738	0.00479193	25000000	2.57143e+07	2.85715	9.47489	9.06195	0.611233	0.975858	0.153735	5.824	3.88871	6.21798	31.4509	1.48429	3.97148	2.96858	44.9299	0.00023988	29.1797	0.777126	2065.97	0.171242	210.302	2.67338	0.0155049	0.00666839	0.459518	0.763655	TCCSUP_HEPAR_2.003
15	2.44256	3.04768	1.6115	3.25658	19.7897	60.3367	-7.50914	12.2806	2.35226	0.00337503	25000000	2.50917e+07	0.366864	4.88736	6.04992	0.520366	1.09904	0.0835718	2.79376	1.14887	4.52687	6.42523	0.99299	2.81834	2.30724	19.5531	0.00024034	22.8516	0.740167	1651.47	0.146072	230.402	2.68885	0.021627	0.00666839	0.330027	0.584976	TCCSUP_HEPAR_2.004
16	2.81615	3.59985	1.65401	6.05306	36.3209	110.554	-15.3215	20.9994	2.67731	0.00362145	25000000	2.52734e+07	1.09368	6.31085	6.80109	0.564727	0.9126	0.160762	3.56498	2.62377	4.76832	14.6229	1.12018	2.93668	2.42201	27.6411	0.000240907	20.1562	0.76121	1218.3	0.228419	175.861	2.73029	0.0137594	0.00552427	0.511878	0.879996	TCCSUP_HEPAR_2.005
17	2.9858	3.62133	1.54645	3.17016	26.7224	80.6818	-10.4183	16.304	2.93158	0.00323598	25000000	2.50762e+07	0.304968	4.95265	5.76467	0.538241	1.00222	0.073722	3.1823	1.42713	4.80031	9.57662	1.12807	3.00019	2.49616	23.0175	0.000225	7.96875	0.691551	1927.8	0.115532	303.728	2.64083	0.0248151	0.0154649	0.340666	0.476443	TCCSUP_HEPAR_2.006
18	2.69703	3.19734	1.48434	2.64416	14.682	44.6506	-4.66187	10.0201	2.66665	0.0030609	25000000	2.5005e+07	0.0200712	4.31069	5.2271	0.542769	0.965983	0.0705744	2.64883	1.11728	4.02293	4.12577	0.931625	2.57709	2.11733	17.0475	0.00022704	26.0156	0.719401	1651.47	0.145749	273.565	2.66176	0.0278327	0.00918449	0.352452	0.507403	TCCSUP_HEPAR_2.007
19	2.95798	3.83207	1.82026	6.60309	42.3049	125.351	-18.1821	24.1229	2.85119	0.00355305	25000000	2.51749e+07	0.699721	6.10262	6.06442	0.541951	1.00692	0.130351	4.29728	2.12595	4.70061	17.0589	1.40164	3.28188	2.39304	30.5625	0.00019712	19.2188	0.74391	1770.97	0.193013	236.415	2.65172	0.0238096	0.0078125	0.402083	0.571388	TCCSUP_HEPAR_2.008
20	1.31393	4.20318	9.79442	120.158	90.2065	271.657	-41.882	48.3245	0.968619	0.00255965	25000000	2.56056e+07	2.42234	9.81619	5.60543	1.41329	0.255862	0.401228	6.13478	2.68354	2.61066	45.3784	0.853252	1.76835	1.24075	52.2066	0.00023572	112.969	0.611558	1375.14	0.204477	196.294	2.66324	0.0267709	0.00932588	0.3161	0.559508	TCCSUP_HEPAR_1.000
21	0.826408	1.39919	4.24865	49.766	36.0528	108.235	-17.1461	18.9067	0.546793	0.00199876	25000000	2.49383e+07	-0.2469	3.38359	3.43139	0.600921	1.01977	0.366518	2.11455	0.988576	2.08859	16.5891	0.610018	1.39931	1.08359	27.4544	0.00024919	53.7891	0.830197	1651.47	0.200745	182.617	2.71623	0.0120688	0.00552427	0.676437	0.875923	TCCSUP_HEPAR_1.001
22	0.872778	1.40718	1.48661	14.588	18.7411	56.6059	-8.9129	9.82818	0.497562	0.0020661	25000000	2.49365e+07	-0.253808	3.43823	3.49563	0.540784	1.30163	0.263232	2.30819	1.63766	2.14854	7.22754	0.80306	1.53568	1.11301	19.1748	0.00023818	69.9609	0.757496	1651.47	0.183363	179.906	2.70423	0.0120266	0.00552427	0.558521	0.814651	TCCSUP_HEPAR_1.002
23	0.98609	1.82244	2.22483	44.2316	37.8434	114.472	-18.2697	19.5737	0.579734	0.00240844	25000000	2.5048e+07	0.191889	4.666	4.11659	0.661354	1.15219	0.166477	2.84421	2.41874	2.34526	16.8233	0.813024	1.65732	1.21954	28.5497	0.000238293	76.4062	0.802107	2480.47	0.148646	167.756	2.72238	0.0100765	0.00552427	0.670762	0.884141	TCCSUP_HEPAR_1.003
24	1.77555	2.20276	2.28173	10.264	28.8228	87.109	-12.5273	16.2955	1.7617	0.00202437	25000000	2.49378e+07	-0.248728	3.46801	3.35421	0.618207	0.634051	0.239452	2.48064	0.749862	1.95065	12.7316	0.72317	1.35119	1.02766	24.0168	0.0002424	33.0469	0.733572	2065.97	0.192252	170.434	2.70616	0.0111376	0.00552427	0.60848	0.777971	TCCSUP_HEPAR_1.004
25	1.70132	2.79999	5.97382	71.4387	69.3836	205.496	-32.5377	36.8459	1.67111	0.00227448	25000000	2.50695e+07	0.278141	5.22597	3.83021	0.776371	0.19915	0.61205	3.48716	1.54731	2.2051	33.2581	0.830155	1.50466	1.03769	43.7907	0.000235267	110.156	0.794483	1927.8	0.189544	246.511	2.63873	0.0240895	0.0111673	0.552909	0.717556	TCCSUP_HEPAR_1.005
26	1.48325	1.96801	2.90362	20.7896	38.498	115.999	-17.6275	20.8705	1.46076	0.00190945	25000000	2.49316e+07	-0.273787	3.42592	3.17751	0.6244	0.636473	0.305232	2.39749	0.799656	1.90188	17.7192	0.665659	1.26792	1.01434	28.8452	0.000242373	26.25	0.755502	1375.14	0.205007	175.861	2.70535	0.0179227	0.0078004	0.471535	0.707586	TCCSUP_HEPAR_1.006
27	1.38037	1.67084	1.87855	6.96082	21.6936	65.3525	-9.40863	12.285	1.36661	0.00156679	25000000	2.48812e+07	-0.475041	2.53298	2.74993	0.598053	0.733616	0.183898	1.64622	0.663905	1.82549	9.49255	0.481619	1.10306	0.932165	20.6164	0.00025877	53.4375	0.775811	2065.97	0.18914	181.961	2.71929	0.0130817	0.00552427	0.490639	0.87449	TCCSUP_HEPAR_1.008
28	1.67152	2.37358	3.29391	27.0367	45.1278	136.273	-20.7155	24.4123	1.63118	0.00231328	25000000	2.50113e+07	0.0450604	4.38701	3.81348	0.633193	0.670084	0.316049	2.99709	1.33167	2.16187	20.6729	0.86475	1.59438	1.08094	31.9957	0.00023413	59.4141	0.7877	2065.97	0.175685	188.326	2.69868	0.0175509	0.00666839	0.483281	0.726526	TCCSUP_HEPAR_1.009
29	1.49201	1.83724	2.00531	8.37562	26.8403	81.1345	-11.8403	15	1.47791	0.00176248	25000000	2.48942e+07	-0.423296	2.80993	2.93753	0.591848	0.694388	0.27269	1.96148	0.690618	1.92629	11.8948	0.577887	1.27617	0.987223	23.0914	0.00024176	44.0625	0.80065	1927.8	0.140863	210.27	2.68291	0.0130208	0.00552427	0.537013	0.807737	TCCSUP_HEPAR_1.010
30	1.61198	2.56256	4.57614	41.7322	54.941	164.091	-25.5765	29.3645	1.57095	0.00255005	25000000	2.50918e+07	0.367227	5.24039	4.2394	0.663824	0.584806	0.412576	3.61316	1.51273	2.33448	25.5095	1.01868	1.6978	1.06113	36.715	0.000237333	73.125	0.73339	2480.47	0.162191	188.62	2.68828	0.00932588	0.00552427	0.534788	0.654063	TCCSUP_HEPAR_1.011
31	1.42691	2.00799	3.02568	22.3771	38.6739	114.817	-17.6124	21.0615	1.38332	0.00213181	25000000	2.49656e+07	-0.137777	3.81056	3.69123	0.616342	0.549807	0.494908	2.40254	1.00393	2.26592	17.8195	0.668678	1.47961	1.14527	28.7062	0.00024926	38.3203	0.777424	1651.47	0.161579	181.961	2.71042	0.013918	0.00609633	0.590918	0.89266	TCCSUP_HEPAR_1.012
32	1.64973	2.2461	2.60394	16.0371	36.4415	110.286	-16.4649	19.9766	1.60919	0.00230834	25000000	2.49882e+07	-0.0471176	4.07808	3.83451	0.592359	0.727551	0.310976	2.88561	1.22328	2.21963	16.1862	0.910619	1.59358	1.11551	27.7511	0.00023547	74.5312	0.758973	2065.97	0.179731	178.423	2.70553	0.0113617	0.00609633	0.596835	0.844341	TCCSUP_HEPAR_1.013
33	1.38123	1.77093	2.20651	9.78215	24.4628	74.0867	-10.798	13.6648	1.35606	0.00182811	25000000	2.4908e+07	-0.367821	2.985	3.13686	0.59252	0.68944	0.309041	2.02408	0.720378	1.94276	10.6767	0.591273	1.26701	0.996718	21.9278	0.0002506	27.0703	0.7481	1236.97	0.158148	196.742	2.7106	0.0117097	0.00552427	0.531211	0.861225	TCCSUP_HEPAR_1.015
34	2.82771	3.24975	1.58992	3.59612	20.2973	62.2293	-7.26072	13.0366	2.81556	0.00259039	25000000	2.50099e+07	0.0395688	4.20692	4.57864	0.59663	0.767366	0.0841194	3.27304	0.950803	2.67329	7.58919	1.03961	1.93071	1.42576	19.7378	0.00024763	53.4375	0.806655	2480.47	0.149256	199.183	2.69644	0.0108116	0.00552427	0.580447	0.794446	TCCSUP_HEPAR_1.016
35	1.89555	2.79514	4.03823	31.8158	49.1506	147.877	-22.4177	26.7329	1.85433	0.00242884	25000000	2.51122e+07	0.448854	5.38979	4.54283	0.698273	0.644091	0.215873	3.90843	1.25836	2.5371	22.7324	0.898858	1.59475	1.30479	33.9246	0.00025915	95.9766	0.792289	2065.97	0.194261	192.869	2.6913	0.0151248	0.00609633	0.614404	0.774785	TCCSUP_HEPAR_1.017
36	1.7836	2.12563	1.71827	4.64629	20.0646	60.9767	-8.20574	11.8589	1.77086	0.00193875	25000000	2.49157e+07	-0.337242	3.05003	3.3899	0.584752	0.776195	0.153421	2.18194	0.774408	2.17379	8.22356	0.66319	1.40007	1.19374	19.7778	0.00024876	35.1562	0.802886	2480.47	0.152937	187.868	2.70469	0.0111376	0.00609633	0.655229	0.831604	TCCSUP_HEPAR_1.018
37	1.58023	1.98993	2.10483	8.65789	24.5818	74.5599	-10.6455	13.9362	1.55518	0.00204912	25000000	2.49385e+07	-0.245934	3.36936	3.55981	0.595814	0.788579	0.174625	2.29291	0.883768	2.11898	10.5949	0.64417	1.3731	1.11882	21.9696	0.00025492	56.25	0.814174	2065.97	0.205353	158.094	2.73558	0.00666839	0.00552427	0.676553	0.921541	TCCSUP_HEPAR_1.019
38	1.49081	1.9394	2.22197	8.37146	21.5098	65.4021	-9.21655	12.2933	1.46592	0.00202169	25000000	2.49287e+07	-0.28525	3.30099	3.5015	0.571301	0.856633	0.200154	2.49646	0.737428	2.16244	8.89689	0.756853	1.42103	1.12756	20.435	0.00024902	82.2656	0.762864	2480.47	0.139805	195.192	2.69446	0.0105656	0.00609633	0.563308	0.757518	TCCSUP_HEPAR_1.020
39	1.72654	2.32118	2.69526	14.3769	35.1977	107.177	-15.1511	20.0466	1.70316	0.00230069	25000000	2.49796e+07	-0.0816053	4.01169	3.91238	0.589914	0.789796	0.239509	3.02991	0.892715	2.38027	16.1154	0.911317	1.64275	1.17249	26.5282	0.00024095	34.8047	0.811578	2065.97	0.154949	195.192	2.68042	0.0143067	0.00666839	0.665307	0.774	TCCSUP_HEPAR_1.021
40	3.30611	3.62028	1.36254	2.45253	22.9441	67.2512	-8.09235	14.8518	3.30443	0.00260302	25000000	2.49665e+07	-0.134011	3.72961	4.36758	0.633682	0.629809	0.0718514	2.55074	0.798102	3.02795	9.14038	0.775156	1.87329	1.59876	21.1553	0.00024701	55.1953	0.761848	2065.97	0.126704	231.542	2.68478	0.0216748	0.00690534	0.419547	0.758572	HCV29_HEPAR_1.010
41	3.6875	4.80405	3.26477	20.6407	60.5176	207.961	-19.5528	40.9647	3.68028	0.00308023	25000000	2.52907e+07	1.16274	7.26063	5.35902	0.720811	0.542912	0.152981	5.57817	0.992943	3.45674	34.3186	1.20226	2.39831	1.65924	32.5984	0.000220853	20.625	0.760364	1375.14	0.147687	221.736	2.62767	0.0231095	0.0119179	0.490686	0.693819	HCV29_HEPAR_1.011
42	3.74955	6.42141	6.64874	66.6716	94.5495	357.086	-23.6246	70.9249	3.74349	0.00305325	25000000	2.58285e+07	3.31384	12.0489	6.10118	0.934253	0.411295	0.181282	8.98894	0.967526	3.58748	64.0692	1.43499	2.55566	1.63999	36.4896	0.00022228	97.0312	0.770841	2480.47	0.140376	247.78	2.60768	0.0139888	0.0100826	0.431022	0.568707	HCV29_HEPAR_1.012
43	3.59167	4.10624	1.71378	4.90975	37.9307	114.926	-14.4936	23.4371	3.58565	0.00281158	25000000	2.5043e+07	0.171914	4.78369	4.67867	0.640846	0.641291	0.0933941	3.70765	0.884625	3.35319	17.0275	1.03793	2.16571	1.7172	27.6995	0.00022813	10.8984	0.780478	822.471	0.180775	227.046	2.64478	0.0166892	0.00918449	0.520105	0.691186	HCV29_HEPAR_1.013
44	3.29291	3.98289	2.69667	16.6519	64.6005	184.254	-26.0418	38.5587	3.29052	0.00275287	25000000	2.50253e+07	0.101277	4.71767	4.58805	0.678393	0.546325	0.158878	3.717	0.768596	3.26889	32.6842	0.972252	1.98726	1.65179	38.9568	0.000237547	37.5	0.765509	1375.14	0.147528	325.188	2.60339	0.0403263	0.021912	0.388786	0.543253	HCV29_HEPAR_1.014
45	2.42541	4.51343	8.20165	145.198	132.909	440.903	-52.9651	79.9444	2.38612	0.00326447	25000000	2.5528e+07	2.11195	8.9685	5.45605	0.899206	0.43824	0.354101	5.37739	1.66857	3.10173	75.0759	1.00102	2.08134	1.52091	64.7512	0.00022704	175.781	0.77754	657.718	0.199989	215.304	2.6528	0.0260944	0.00828641	0.497296	0.734139	HCV29_HEPAR_1.015
46	1.67575	2.31669	2.13836	6.06402	17.5309	53.8404	-7.13411	10.3968	1.58941	0.00188754	25000000	2.4902e+07	-0.392098	3.25148	3.43195	0.463938	1.44258	0.0773131	3.6782	0.99457	2.73285	5.39822	1.45752	2.33473	1.53849	18.3404	0.00021149	60.1172	0.704068	1651.47	0.110196	392.544	2.54845	0.0456711	0.0246343	0.39106	0.517485	HCV29_HEPAR_1.016
47	1.80027	2.44694	2.0886	6.37989	25.9972	78.0472	-11.2044	14.7929	1.709	0.00227154	25000000	2.49293e+07	-0.282615	3.58988	3.84502	0.492041	1.28241	0.0994315	3.2825	0.973066	3.17623	9.81101	1.12932	2.54098	1.6587	22.5159	0.00020945	24.2578	0.695951	2065.97	0.11333	379.86	2.5715	0.0442013	0.0198658	0.400929	0.486	HCV29_HEPAR_1.017
48	2.54696	3.25032	1.69312	3.47811	17.8033	54.2681	-6.37863	11.4247	2.48884	0.00308859	25000000	2.49858e+07	-0.0567708	4.3779	5.07828	0.494132	1.22188	0.0647178	3.54989	1.08233	4.19095	4.83833	1.21299	3.38001	2.08525	18.372	0.00020657	25.3125	0.721369	2480.47	0.096257	461.917	2.57319	0.0492263	0.0214721	0.41691	0.445777	HCV29_HEPAR_1.018
49	2.76222	3.90744	3.09821	17.9691	56.6277	169.833	-25.2493	31.3784	2.70446	0.00312226	25000000	2.51382e+07	0.552765	6.06532	5.32928	0.58724	0.982865	0.105427	4.81649	1.38897	4.08258	24.7241	1.30643	3.29872	2.05762	37.2984	0.00019612	29.5312	0.71317	1651.47	0.15114	277.528	2.58921	0.0276666	0.0167428	0.408721	0.530833	HCV29_HEPAR_1.019
50	3.83404	4.3507	1.57766	4.33277	43.6014	132.112	-17.7839	25.8175	3.81269	0.00333722	25000000	2.52039e+07	0.815468	5.45357	6.41704	0.643361	0.590854	0.132641	3.22546	1.41856	4.20403	19.0495	0.893356	2.31222	2.31222	31.3463	0.00027205	16.1719	0.798829	2065.97	0.165445	188.761	2.72236	0.0130817	0.00552427	0.6486	0.889244	HCV29_HEPAR_1.000
51	2.32862	3.08805	1.98772	5.89804	33.1737	98.5459	-14.2233	18.9504	2.23857	0.00286484	25000000	2.50096e+07	0.0382603	4.49676	4.92859	0.507783	1.18714	0.0975076	3.7575	1.22158	3.96817	12.8675	1.26982	3.02639	2.07403	26.0101	0.00021876	26.7188	0.710277	2065.97	0.116738	345.26	2.59621	0.030675	0.0167369	0.432712	0.494577	HCV29_HEPAR_1.020
52	4.04188	4.5868	1.82025	8.4383	80.3902	237.337	-35.3938	44.9964	4.02447	0.0033789	25000000	2.52142e+07	0.856948	5.75935	6.24023	0.65395	0.527327	0.186639	3.33544	1.38364	4.13301	37.985	1.00533	2.30108	2.243	49.0988	0.000271893	29.5312	0.792937	2480.47	0.129872	185.803	2.72741	0.00932588	0.00552427	0.533241	0.97186	HCV29_HEPAR_1.001
53	3.53269	4.04223	1.57765	4.46414	44.8212	136.183	-18.6019	26.2192	3.50726	0.00323264	25000000	2.51628e+07	0.651249	5.35753	5.78994	0.627725	0.649904	0.115043	3.47617	1.5177	3.76224	19.7786	0.967432	2.25734	2.00653	31.8178	0.00025996	32.3438	0.760816	1927.8	0.156579	181.732	2.73081	0.00889118	0.00552427	0.551492	0.948081	HCV29_HEPAR_1.002
54	3.45432	4.06783	2.03221	7.6279	44.8849	134.497	-18.548	26.3369	3.44737	0.00279013	25000000	2.50986e+07	0.394245	5.24931	5.01058	0.651419	0.576627	0.169567	4.14434	0.909123	3.22657	20.0935	1.07696	2.15157	1.61348	31.5629	0.00025058	60.1172	0.740316	2065.97	0.152502	235.386	2.64582	0.0223961	0.00918449	0.524044	0.705203	HCV29_HEPAR_1.004
55	3.39113	4.12103	2.32259	10.3804	51.007	152.559	-21.4833	29.5237	3.38099	0.00307954	25000000	2.51568e+07	0.627154	5.85281	5.25753	0.656001	0.586814	0.176037	4.51561	0.9784	3.28959	23.2421	1.15697	2.23356	1.67376	34.3744	0.000235947	47.8125	0.747394	1817.97	0.189419	210.27	2.66451	0.0203791	0.00932588	0.571996	0.65579	HCV29_HEPAR_1.005
56	3.64928	4.24442	2.15026	10.5406	61.0345	190.753	-24.0643	36.9702	3.63782	0.00328558	25000000	2.51533e+07	0.613278	5.53974	5.64282	0.665102	0.557021	0.153705	3.61688	1.28608	3.64576	30.591	0.909513	2.15472	1.87615	37.3793	0.00025924	36.5625	0.741894	1651.47	0.163895	192.672	2.70643	0.0100826	0.00666839	0.490674	0.875787	HCV29_HEPAR_1.006
57	3.46994	3.74464	1.25428	1.82988	13.6146	41.6054	-3.30883	10.3057	3.46896	0.00247898	25000000	2.49617e+07	-0.153147	3.54306	4.36931	0.626999	0.637127	0.0569966	2.34302	0.759345	3.09652	4.32934	0.787152	1.9563	1.63218	16.5418	0.00026178	59.4141	0.785406	1651.47	0.126212	236.158	2.70528	0.0297028	0.00666839	0.445432	0.805129	HCV29_HEPAR_1.007
58	3.56609	4.21023	2.43052	13.8146	67.0093	210.662	-25.9612	41.0481	3.55918	0.00278956	25000000	2.50964e+07	0.385759	5.38822	4.76723	0.695179	0.47124	0.174525	4.16878	1.06882	3.19263	34.9943	0.975055	1.95011	1.57905	39.0898	0.0002474	38.6719	0.709877	1651.47	0.16437	228.943	2.64583	0.0223257	0.00828641	0.548031	0.657823	HCV29_HEPAR_1.008
59	3.86804	5.14572	3.42734	21.2571	69.3082	211.898	-28.6684	40.6398	3.85526	0.0031521	25000000	2.53014e+07	1.20574	7.48805	5.4889	0.7261	0.651175	0.0506873	6.12927	1.27154	3.48607	33.5535	1.39956	2.56329	1.63025	41.7919	0.00023046	95.625	0.773615	1651.47	0.142386	294.882	2.57576	0.0284585	0.0117006	0.551471	0.618492	HCV29_HEPAR_1.009
60	1.51762	2.10054	1.94616	5.29133	14.8896	46.2413	-6.19233	8.69724	1.22563	0.00291291	25000000	2.49755e+07	-0.098143	4.14672	4.88308	0.482593	1.42851	0.104988	2.82926	1.08437	3.59923	4.34347	1.01266	2.42795	1.90332	17.1055	0.0002189	24.2578	0.714293	1236.97	0.142053	255.715	2.64086	0.0277741	0.00975655	0.344452	0.556018	TCCSUP_CTRL.001
61	1.9923	3.16217	0.563382	16.1635	45.3464	135.694	-21.5032	23.8432	1.45016	0.00405774	25000000	2.53383e+07	1.3534	7.36566	6.85067	0.577533	1.1398	0.196391	4.34805	4.9789	4.40872	18.3674	1.35653	3.03863	2.3061	32.5839	0.00021491	36.5625	0.797117	1154.59	0.269327	165.268	2.71209	0.0120266	0.00724044	0.679349	0.815097	TCCSUP_CTRL.002
62	1.62699	2.119	1.70201	3.71601	12.0394	36.8194	-4.61958	7.41981	1.39548	0.00285049	25000000	2.49851e+07	-0.0594084	4.09415	5.04377	0.498228	1.31326	0.0736511	2.24292	1.05239	3.8893	3.16546	0.810272	2.24715	2.06349	15.8165	0.00023905	23.2031	0.748842	1119.34	0.234732	180.818	2.70684	0.0189683	0.00804945	0.402896	0.71333	TCCSUP_CTRL.003
63	1.93375	2.60779	1.83107	4.54174	16.9929	51.7163	-6.8706	10.1223	1.64007	0.00321413	25000000	2.5032e+07	0.127964	4.79545	5.5795	0.488523	1.36052	0.0959847	3.19307	1.33373	4.49882	4.77669	1.15117	2.88454	2.35526	18.1805	0.00021556	74.1797	0.711939	1072.22	0.169529	242.661	2.63484	0.0182671	0.0108916	0.387907	0.517712	TCCSUP_CTRL.004
64	2.76081	4.62016	5.63917	53.255	88.328	268.407	-40.4968	47.8312	2.72306	0.003069	25000000	2.55287e+07	2.1148	9.19968	5.62333	0.817459	0.382614	0.337907	6.66885	1.86197	3.21333	42.1589	1.41387	2.24933	1.47813	52.5059	0.000222947	60.9375	0.793158	1375.14	0.22552	189.469	2.66278	0.0140582	0.0078125	0.627139	0.709167	HCV29_CTRL_1.000
65	4.75979	9.68009	2.62406	41.7609	136.33	415.094	-65.4901	70.8402	3.1889	0.00637748	25000000	2.85606e+07	14.2425	18.2513	11.9842	0.742599	0.286945	0.762715	14.1005	27.3046	3.76585	57.5279	5.8819	5.52325	4.59076	77.3973	0.00021378	59.0625	0.799833	2065.97	0.148071	339.046	2.62168	0.032395	0.0133058	0.6386	0.760915	HCV29_CTRL_1.001
66	1.9977	3.13579	4.29195	38.7255	59.8487	184.463	-26.1896	33.6592	1.94168	0.00248942	25000000	2.50992e+07	0.396638	5.47932	4.33299	0.690573	0.656062	0.254227	4.42215	1.54549	3.06778	29.1628	1.03546	1.98314	1.50103	37.6673	0.00023711	41.1328	0.767152	1651.47	0.136935	286.552	2.60969	0.0263124	0.0115987	0.487182	0.585292	HCV29_CTRL_1.003
67	1.94139	3.01751	4.29743	35.7638	55.8728	165.627	-25.6897	30.1831	1.88358	0.00278556	25000000	2.51404e+07	0.561439	5.69268	4.86554	0.681828	0.614365	0.314842	4.26476	1.18118	3.0676	25.8002	1.00101	1.90514	1.58224	37.1665	0.00023208	69.2578	0.735176	1983.59	0.196594	217.477	2.64765	0.0218844	0.00804945	0.542948	0.64873	HCV29_CTRL_1.004
68	1.67884	2.11482	1.72378	3.76968	10.4703	32.9934	-3.55762	6.91264	1.63276	0.00195551	25000000	2.49072e+07	-0.371378	3.11909	3.58314	0.518857	1.11155	0.0846965	2.42339	0.737501	2.85982	2.82971	0.862962	1.8062	1.52523	14.9714	0.0002295	30.2344	0.7771	2480.47	0.106873	316.626	2.62217	0.0264103	0.00975655	0.505415	0.622064	HCV29_CTRL_1.005
69	1.68553	2.17806	1.9473	5.85623	17.997	55.3235	-7.40144	10.5955	1.61594	0.00221946	25000000	2.49409e+07	-0.236545	3.56202	3.90647	0.556705	0.995994	0.113359	2.6681	0.981366	2.91635	6.68359	0.768544	1.74295	1.59199	18.8019	0.00023261	31.9922	0.758967	2065.97	0.157004	225.148	2.6575	0.0168988	0.00918449	0.516514	0.605297	HCV29_CTRL_1.006
70	1.3745	1.77489	1.76012	4.01979	9.35412	29.4999	-3.34675	6.00737	1.2319	0.00189665	25000000	2.49038e+07	-0.384957	2.94293	3.56505	0.508945	1.21435	0.0969339	2.0363	0.881327	2.91908	2.52074	0.721287	1.68912	1.65217	14.423	0.00024069	39.375	0.788107	2065.97	0.110689	324.92	2.62591	0.036426	0.0121927	0.526812	0.616105	HCV29_CTRL_1.007
71	1.76875	2.30048	1.77787	4.0702	12.589	38.5545	-4.63904	7.94992	1.64207	0.00301884	25000000	2.50076e+07	0.0304379	4.29295	5.12898	0.503416	1.22077	0.0915957	2.72665	1.05284	3.51568	3.37727	0.963353	2.2146	1.89349	16.0337	0.00022865	27.0703	0.781858	2065.97	0.149119	181.961	2.7089	0.00862151	0.00609633	0.511126	0.847844	HCV29_CTRL_1.008
72	2.09122	3.35928	2.70664	17.5361	45.3435	138.231	-20.8104	24.5331	1.76893	0.00362491	25000000	2.5273e+07	1.09205	6.80402	6.16742	0.573204	1.12877	0.159103	5.35543	2.59671	4.40849	18.692	1.57349	3.01134	2.22459	32.0667	0.00021964	18.2812	0.82195	2065.97	0.143681	253.977	2.62981	0.0205654	0.00975655	0.604613	0.730698	HCV29_CTRL_1.009
73	1.71156	2.34799	1.94987	5.04073	13.7587	42.9766	-5.37646	8.38221	1.46546	0.0029781	25000000	2.50254e+07	0.101623	4.5183	5.22141	0.482852	1.4129	0.0803429	3.27333	1.1093	3.87243	3.51721	1.18793	2.53892	2.02647	16.5146	0.00022062	29.5312	0.786342	2480.47	0.137678	234.701	2.64867	0.0195735	0.0078125	0.622022	0.715455	HCV29_CTRL_1.010
74	1.89813	2.58979	1.97095	5.2223	15.7533	49.5708	-6.21166	9.54164	1.61846	0.002954	25000000	2.50603e+07	0.241009	4.84438	5.52799	0.488864	1.37698	0.0933457	3.72432	1.25681	4.19753	4.24172	1.32554	2.67632	2.28497	17.5097	0.00022541	45.3516	0.798572	1983.59	0.187935	215.73	2.65079	0.016323	0.0078125	0.65098	0.704361	HCV29_CTRL_1.011
75	1.5395	2.02771	1.99624	8.10084	30.8722	91.8875	-12.7461	18.1261	1.24978	0.00251315	25000000	2.50331e+07	0.132492	4.0823	4.99799	0.55417	1.11619	0.167094	2.26395	1.32412	3.56253	14.4869	0.66263	1.87852	2.17174	23.8441	0.00027241	39.7266	0.792245	1651.47	0.164787	193.277	2.71599	0.0146777	0.00609633	0.538267	0.878383	HCV29_CTRL_1.012
76	1.81588	2.85906	4.52375	47.0777	66.3746	203.663	-29.9189	36.4557	1.62065	0.00307926	25000000	2.51657e+07	0.662683	5.79147	5.46585	0.647811	0.714615	0.365941	4.12011	1.42108	3.74385	32.0303	1.00104	2.19907	1.99806	41.1442	0.000242493	70.7812	0.826473	2480.47	0.131133	247.404	2.64962	0.0153928	0.0073657	0.647592	0.683184	HCV29_CTRL_1.013
77	1.58409	2.09484	1.85078	4.60588	13.614	42.1919	-5.404	8.21003	1.37311	0.0026658	25000000	2.49814e+07	-0.0744023	3.93322	4.78812	0.506609	1.26479	0.100759	2.55647	1.06384	3.58841	4.07458	0.868163	2.10674	1.99099	16.5645	0.00023581	54.8438	0.748767	2065.97	0.111108	291.897	2.6698	0.0238019	0.00666839	0.472934	0.690843	HCV29_CTRL_1.014
78	1.48777	2.41567	3.70829	25.2496	42.7476	128.657	-19.9833	22.7644	1.18299	0.00254908	25000000	2.50378e+07	0.151078	4.82874	4.41994	0.586926	1.05022	0.244771	4.04836	1.09392	3.55529	18.6685	1.06012	2.22367	1.83582	30.7953	0.00021233	15.1172	0.825668	2065.97	0.146486	253.977	2.60691	0.0218924	0.0108916	0.626102	0.720883	HCV29_CTRL_1.015
79	1.70918	2.40643	2.1508	7.47427	21.0861	65.6712	-9.0218	12.0643	1.53013	0.0026943	25000000	2.50003e+07	0.001012	4.33882	4.55124	0.524257	1.20003	0.130235	3.5525	1.29733	3.50481	7.482	1.12763	2.24003	1.8286	20.2365	0.00022039	71.0156	0.76967	2065.97	0.108302	308.934	2.6212	0.0300567	0.00919357	0.566097	0.67042	HCV29_CTRL_1.016
80	1.59167	2.05616	1.77046	4.229	11.3544	36.4453	-4.22763	7.12678	1.42096	0.00208272	25000000	2.49188e+07	-0.324689	3.2406	3.83623	0.505493	1.21743	0.122087	2.33666	0.937295	3.45439	3.04614	0.847896	1.98889	1.87374	15.4715	0.00023102	22.1484	0.748944	1651.47	0.14173	313.244	2.62337	0.0299237	0.0137759	0.482953	0.624008	HCV29_CTRL_1.017
81	2.01049	2.9767	2.25875	14.0646	40.8909	122.565	-18.6725	22.2184	1.82858	0.00293561	25000000	2.50698e+07	0.279318	5.18703	4.89405	0.578775	1.06456	0.116447	4.14849	2.29705	3.86671	17.0884	1.19743	2.49465	1.92088	30.1104	0.00021959	20.3906	0.779283	2065.97	0.111354	322.877	2.5985	0.0378063	0.0127829	0.536838	0.655043	HCV29_CTRL_1.018
82	1.36866	2.23476	3.54433	22.8221	38.3456	111.522	-17.5877	20.7579	1.12351	0.00240715	25000000	2.49734e+07	-0.106476	4.03727	4.14702	0.604171	1.09613	0.170923	3.78193	0.949832	3.14067	17.1249	0.925853	1.92075	1.65937	28.3741	0.00022595	40.4297	0.763547	2065.97	0.111518	434.623	2.6098	0.042209	0.0267683	0.481064	0.637613	HCV29_CTRL_1.019
83	1.35114	1.94591	2.28763	8.36577	18.4957	56.8733	-8.19034	10.3053	1.0295	0.00217449	25000000	2.49437e+07	-0.225383	3.60402	4.00949	0.515303	1.34134	0.149995	2.99647	1.05851	3.31751	6.5093	0.963824	2.0813	1.77399	18.9412	0.00023135	34.8047	0.791355	2065.97	0.137319	340.163	2.59728	0.0359177	0.0147769	0.59915	0.67863	HCV29_CTRL_1.021
84	1.50333	2.46492	3.45487	26.5797	40.228	120.951	-18.744	21.484	1.18675	0.0023061	25000000	2.50018e+07	0.00720909	4.36815	4.19337	0.63884	0.927039	0.267613	4.12146	1.42531	3.52909	17.5962	1.01769	2.03538	1.83841	29.5787	0.000234053	55.3125	0.852016	2480.47	0.0864298	495.268	2.57731	0.052	0.024352	0.747739	0.778674	HCV29_CTRL_1.022
85	4.41668	4.96608	1.36826	2.33557	25.066	77.0197	-8.09517	16.9708	4.37674	0.00352286	25000000	2.52227e+07	0.890856	5.73762	6.84377	0.605639	0.718958	0.0794475	3.69103	2.0271	5.15676	8.7665	1.15168	2.92217	3.04249	22.2256	0.00025834	57.3047	0.760392	2480.47	0.132102	253.818	2.68185	0.0280841	0.00609633	0.452628	0.710845	TCCSUP_hep.001
86	3.53416	3.90996	1.2783	1.84417	11.5567	35.9736	-2.25251	9.30417	3.5122	0.00316451	25000000	2.51113e+07	0.445241	4.65931	6.02912	0.606054	0.709482	0.0628814	2.22072	1.56366	4.20038	2.85309	0.781958	2.28247	2.46211	15.6392	0.00027331	27.7734	0.780549	1569.09	0.221422	144.089	2.78233	0.00609633	0.00552427	0.743794	0.938021	TCCSUP_hep.003
87	3.95521	4.45705	1.40732	2.58091	25.5775	78.2486	-8.76281	16.8147	3.92903	0.00313485	25000000	2.5136e+07	0.544125	5.14029	6.05552	0.608253	0.730218	0.0606767	3.47632	1.66452	4.57799	9.48734	1.06384	2.58112	2.58112	22.4452	0.00025711	33.0469	0.768755	2480.47	0.129174	267.671	2.6812	0.0214606	0.00609633	0.46352	0.653271	TCCSUP_hep.004
88	3.60349	4.05035	1.35299	2.19441	18.2463	55.3215	-5.49498	12.7513	3.57735	0.00316622	25000000	2.51161e+07	0.464496	4.84319	6.01807	0.598652	0.748816	0.0655101	2.88543	1.62271	4.39617	5.98156	0.941542	2.43693	2.53386	18.8862	0.00026474	59.0625	0.760656	1236.97	0.171217	192.672	2.71506	0.0134077	0.00552427	0.48526	0.865136	TCCSUP_hep.005
89	3.67807	4.11392	1.33476	2.10905	17.1173	52.5574	-4.8676	12.2497	3.65225	0.00322141	25000000	2.5132e+07	0.528069	4.90022	6.19783	0.602618	0.736951	0.0616874	2.7866	1.68348	4.38663	5.42346	0.917203	2.43258	2.5921	18.3441	0.00026846	30.2344	0.713841	2480.47	0.157492	190.388	2.73382	0.0133277	0.00552427	0.480791	0.946774	TCCSUP_hep.006
90	3.72857	4.13311	1.30228	1.97051	15.7818	49.2337	-4.14676	11.635	3.70826	0.00308441	25000000	2.51001e+07	0.40025	4.64823	5.90037	0.607437	0.710456	0.0600882	2.63103	1.63393	4.29696	4.82776	0.897307	2.36333	2.50235	17.6934	0.00026969	35.8594	0.765677	2065.97	0.136439	207.145	2.72204	0.0186022	0.00552427	0.508814	0.878566	TCCSUP_hep.007
91	3.63498	4.16508	1.4867	3.12469	32.1309	97.8411	-12.3349	19.796	3.59934	0.0031893	25000000	2.5157e+07	0.627949	5.17427	6.24398	0.609917	0.721909	0.0923898	3.28525	1.74957	4.59516	12.9697	0.929358	2.49894	2.68481	25.7329	0.00026903	28.4766	0.755879	2065.97	0.135582	252.214	2.69476	0.0182671	0.00552427	0.455147	0.78694	TCCSUP_hep.008
92	4.00922	5.19741	2.29066	13.1954	61.0336	185.793	-26.3408	34.6929	3.86216	0.00351866	25000000	2.55672e+07	2.26893	8.60117	7.36436	0.689766	0.642536	0.123638	6.24144	3.37869	4.87486	27.1599	1.32318	2.78563	2.71599	39.7649	0.0002607	27.4219	0.734807	822.471	0.19614	206.312	2.68088	0.0227491	0.00666839	0.549383	0.68517	TCCSUP_hep.009
93	3.7546	4.09224	1.23599	1.69709	10.8097	33.691	-1.65046	9.15923	3.74286	0.00301443	25000000	2.5085e+07	0.340059	4.4485	5.77927	0.621147	0.662419	0.0479529	2.09414	1.48341	4.10583	2.57061	0.775263	2.17278	2.4278	15.291	0.0002731	28.4766	0.760126	2480.47	0.136065	168.092	2.75912	0.00690534	0.00552427	0.628102	0.962176	TCCSUP_hep.010
94	4.30901	5.08982	1.69792	5.13653	45.1978	137.163	-18.2095	26.9883	4.23812	0.0033641	25000000	2.53404e+07	1.36141	6.81329	6.83079	0.632743	0.672757	0.118722	4.90277	2.51119	5.07333	18.9404	1.2176	2.94929	2.84106	32.0905	0.00025262	16.5234	0.746168	2065.97	0.153984	234.701	2.67677	0.0282547	0.00837548	0.451026	0.69595	TCCSUP_hep.011
95	3.84677	4.26787	1.31374	2.04229	18.8448	57.1388	-5.55404	13.2907	3.82645	0.00324341	25000000	2.51293e+07	0.517051	4.90079	6.16341	0.612321	0.709433	0.0520497	2.78362	1.63302	4.38327	6.3204	0.919074	2.40373	2.57341	19.2016	0.00026799	14.7656	0.78175	2065.97	0.151656	207.768	2.71891	0.0157419	0.00552427	0.522682	0.958385	TCCSUP_hep.012
96	4.08391	4.63306	1.5429	3.75396	42.1341	127.907	-16.6462	25.4879	4.06397	0.00336987	25000000	2.5202e+07	0.807824	5.6602	6.41088	0.623873	0.657584	0.104077	3.53506	1.70986	4.51489	18.0595	1.05631	2.5556	2.62374	30.4627	0.000263107	30	0.741612	2480.47	0.127166	229.998	2.70017	0.0125448	0.00552427	0.449453	0.795769	TCCSUP_hep.013
97	3.73851	4.06225	1.2399	1.73589	13.2072	40.4029	-2.83524	10.372	3.72805	0.00287643	25000000	2.50621e+07	0.248315	4.30306	5.53468	0.632149	0.631186	0.0524788	2.16768	1.45359	3.86787	3.94371	0.743238	2.06287	2.32072	16.4574	0.00027304	14.5312	0.793098	1927.8	0.143002	162.898	2.76393	0.00856314	0.00552427	0.617803	0.924933	TCCSUP_hep.014
98	4.2899	4.91047	1.51026	3.29805	34.3206	104.478	-12.7348	21.5858	4.25934	0.0033674	25000000	2.52294e+07	0.917742	5.97493	6.61773	0.613934	0.708232	0.0845564	4.13016	1.84125	5.05125	13.5786	1.17319	2.88953	2.80263	26.6793	0.00025235	35.5078	0.765438	1651.47	0.169155	223.383	2.67902	0.0213193	0.00666839	0.510704	0.689685	TCCSUP_hep.015
99	3.88741	4.34143	1.33985	2.1765	21.5793	65.879	-6.89184	14.6874	3.86245	0.00317735	25000000	2.51306e+07	0.522377	4.90292	6.10742	0.608982	0.721913	0.0578427	2.91999	1.68595	4.52791	7.55425	0.944282	2.52324	2.61612	20.5575	0.00027009	39.375	0.795772	1983.59	0.140578	239.82	2.70391	0.0300178	0.00609633	0.5414	0.788069	TCCSUP_hep.016
100	3.67817	4.05594	1.27948	1.86794	13.7028	41.9435	-3.16588	10.537	3.66182	0.00314644	25000000	2.51035e+07	0.414017	4.64232	5.96244	0.609355	0.705643	0.0521509	2.38614	1.52125	4.18285	3.88076	0.84819	2.31219	2.44	16.6617	0.00026976	34.1016	0.789887	1651.47	0.15945	170.842	2.75227	0.00609633	0.00552427	0.522119	0.954397	TCCSUP_hep.017
101	4.15414	5.09208	2.3409	11.6276	62.1517	190.325	-26.3095	35.8422	4.10424	0.00357909	25000000	2.54989e+07	1.99556	7.83653	7.29276	0.674676	0.668826	0.0541442	5.08464	2.28152	4.77475	28.2948	1.13179	2.61727	2.82948	40.1079	0.00026446	33.75	0.806903	822.471	0.183004	171.249	2.73289	0.0110485	0.00552427	0.698018	0.83957	TCCSUP_hep.018
102	3.93435	4.45272	1.43951	2.96542	34.1401	103.374	-13.0286	21.1115	3.90073	0.00334943	25000000	2.51843e+07	0.73721	5.47875	6.37111	0.615454	0.715249	0.0628487	3.27921	1.80622	4.68808	13.8767	1.00974	2.59647	2.59647	26.6571	0.000267893	34.6875	0.748917	2480.47	0.138202	223.857	2.69614	0.012574	0.00552427	0.479137	0.804155	TCCSUP_hep.019
103	7.83941	9.79131	1.5942	3.06	40.0863	124.565	-12.5457	27.5405	7.43252	0.0140739	25000000	2.87591e+07	15.0365	17.9366	22.0444	0.504779	1.18683	0.0594849	9.48997	4.85029	14.5471	8.15129	3.51095	9.40345	7.73391	29.0206	0.00024298	99.1406	0.821919	1651.47	0.159842	132.753	2.8019	0.00724044	0.00552427	0.613173	0.820286	HCV29_hep.016
104	6.19563	7.33261	1.4521	2.46631	26.3236	85.0808	-7.05973	19.2639	6.05666	0.00741729	25000000	2.61253e+07	4.50104	10.4313	12.4	0.537759	0.997307	0.0583717	5.85944	3.06546	9.79313	5.59099	2.1901	5.89368	5.46635	22.6488	0.00023085	16.5234	0.753731	1651.47	0.129148	242.661	2.68885	0.018504	0.00666839	0.397583	0.721428	HCV29_hep.017
105	6.11445	7.4727	1.55497	2.88648	28.9862	93.0457	-8.51256	20.4737	5.92458	0.00937611	25000000	2.67608e+07	7.04312	12.4728	15.5176	0.51107	1.1336	0.0536486	7.05261	3.25994	10.2243	5.84794	2.71375	6.6697	5.54216	23.7549	0.00024356	17.9297	0.7561	1651.47	0.168426	145.998	2.76681	0.00837548	0.00552427	0.512672	0.791068	HCV29_hep.018
106	5.87505	7.37267	1.64107	3.27681	33.1607	106.619	-10.8519	22.3088	5.66991	0.00781987	25000000	2.63908e+07	5.5632	11.2496	13.5722	0.502935	1.19115	0.0559361	7.60909	3.00209	10.367	7.6589	2.81391	6.98187	5.35277	25.706	0.00024564	84.375	0.765869	2480.47	0.0957343	329.59	2.65954	0.0341199	0.00609633	0.477498	0.427696	HCV29_hep.019
107	3.82618	4.32629	1.32643	2.06941	16.4011	52.3716	-4.13526	12.2658	3.69521	0.00406827	25000000	2.53297e+07	1.31867	6.23129	7.81966	0.597074	0.762222	0.08561	2.81073	2.75573	5.04727	5.02139	0.931804	2.64011	3.64957	17.8078	0.0002713	26.7188	0.824632	1651.47	0.142494	170.818	2.77226	0.00552427	0.00552427	0.625433	0.874967	HCV29_hep.020
108	5.25959	5.99037	1.33254	2.04654	22.2214	71.461	-5.98738	16.234	5.11498	0.00541073	25000000	2.56817e+07	2.72671	8.08787	10.2044	0.594134	0.786773	0.0668137	3.55437	3.10621	7.69997	6.15997	1.23199	3.75916	5.00695	21.0703	0.00026606	14.7656	0.729248	2480.47	0.114224	220.56	2.74831	0.0160898	0.00552427	0.511578	0.836597	HCV29_hep.021
109	3.04561	3.64072	1.13009	3.05094	24.8431	80.9186	-10.1455	14.6976	2.23935	0.00415642	25000000	2.53988e+07	1.59509	6.89149	7.90904	0.582829	1.00133	0.142741	3.15877	4.51498	5.72179	8.4375	1.00772	2.81819	5.39727	22.5797	0.00025858	50.625	0.657431	2480.47	0.0811813	370.149	2.70859	0.0453613	0.0108298	0.282515	0.529016	HCV29_hep.022
110	3.44607	3.90078	1.40287	3.0006	34.1067	103.831	-13.6818	20.4249	3.32244	0.0028857	25000000	2.51236e+07	0.494423	4.95939	5.60566	0.616699	0.715104	0.098222	2.84612	2.58995	4.03591	14.0969	0.893665	2.24858	2.73865	26.8676	0.00026704	79.6875	0.83917	1927.8	0.100096	275.05	2.67831	0.0241652	0.00552427	0.529866	0.696271	HCV29_hep.023
111	3.38783	3.67681	1.27275	1.91964	14.2844	44.6261	-3.7571	10.5273	3.37751	0.00226786	25000000	2.49614e+07	-0.154502	3.6195	4.32055	0.630268	0.642856	0.050938	2.41655	1.09167	3.21411	4.69022	0.785672	1.85704	1.74991	16.9515	0.0002558	86.4844	0.795148	2480.47	0.124342	227.046	2.67494	0.0141239	0.00690534	0.659933	0.525133	HCV29_hep.024
112	3.09073	3.45945	1.44732	2.95429	22.4693	68.3495	-8.09921	14.3701	3.07506	0.00220338	25000000	2.49849e+07	-0.0602644	3.8334	4.31367	0.626923	0.661415	0.0817077	2.90884	1.19356	3.06389	8.84948	0.875399	1.81446	1.6553	20.93	0.00026013	79.8047	0.872399	2065.97	0.137181	255.436	2.66332	0.019268	0.00609633	0.825111	0.580438	HCV29_hep.025
113	3.49058	3.89937	1.40442	2.75898	24.998	76.9053	-8.97063	16.0273	3.46369	0.00251527	25000000	2.5042e+07	0.168112	4.36259	4.8425	0.621369	0.691137	0.0607148	3.10802	1.49636	3.54555	9.74453	0.937854	2.1502	1.94433	22.1654	0.000261187	63.2812	0.852553	2480.47	0.132221	236.788	2.67895	0.0212062	0.0078004	0.61088	0.664139	HCV29_hep.026
114	3.01973	3.22954	1.19775	1.59015	9.79889	30.3157	-1.8732	7.92568	3.01779	0.0020765	25000000	2.49325e+07	-0.269845	3.06316	3.92745	0.645348	0.573772	0.059746	1.51784	0.875111	2.86307	2.92131	0.543499	1.56256	1.56256	14.7715	0.00027145	93.8672	0.8178	2480.47	0.13643	167.534	2.75023	0.00609633	0.00552427	0.45176	0.730339	HCV29_hep.027
115	3.01312	3.2848	1.27871	1.94705	16.546	50.3668	-5.22274	11.3232	3.00623	0.00224491	25000000	2.49654e+07	-0.13826	3.42187	4.27489	0.632616	0.62928	0.0659619	2.00164	1.06295	3.05799	6.12899	0.637623	1.69165	1.70467	18.0877	0.00027331	70.6641	0.786668	1651.47	0.15874	194.995	2.73421	0.0126537	0.00552427	0.506038	0.743852	HCV29_hep.028
116	3.4425	4.02396	1.84668	6.63206	42.6218	130.179	-17.6352	24.9866	3.4176	0.00251197	25000000	2.51168e+07	0.467247	5.16584	5.0091	0.661607	0.58555	0.14214	3.67612	1.46428	3.41784	18.9077	0.902825	2.0636	1.88303	30.7476	0.00025668	85.0781	0.805831	1651.47	0.167772	213.965	2.67725	0.0185481	0.00609633	0.632267	0.630832	HCV29_hep.029
117	3.00017	3.24095	1.22104	1.65708	8.1564	25.6223	-1.06943	7.08696	2.99616	0.00213555	25000000	2.4946e+07	-0.215822	3.18636	4.1131	0.629786	0.621375	0.0608782	1.65548	1.00237	3.04832	1.94024	0.605213	1.66434	1.70884	13.9466	0.0002707	61.1719	0.779867	2065.97	0.139738	213.982	2.72206	0.0151148	0.00552427	0.47741	0.82702	HCV29_hep.030
118	2.9502	3.34096	1.35727	2.17772	11.9782	37.2568	-3.03899	8.93919	2.90953	0.00272235	25000000	2.50408e+07	0.163159	4.3181	5.29239	0.589351	0.784581	0.0677367	2.38874	1.53077	3.82463	3.26441	0.797248	2.11163	2.20859	15.8049	0.00025951	85.0781	0.777171	822.471	0.196419	170.355	2.73667	0.0137105	0.00552427	0.549928	0.872778	HCV29_ctrl.001
119	2.5968	2.8659	1.30931	2.07232	12.5937	38.9604	-3.57665	9.01707	2.57912	0.00199067	25000000	2.49429e+07	-0.228473	3.26249	3.97207	0.63183	0.62547	0.0872686	1.87947	1.19517	2.84267	4.47444	0.561151	1.52102	1.66869	16.0371	0.00026684	29.5312	0.716203	822.471	0.221752	164.902	2.73587	0.0121101	0.00552427	0.567371	0.929196	HCV29_ctrl.002
120	2.5226	2.76067	1.27908	1.9229	10.012	30.8502	-2.47355	7.53845	2.50644	0.00180819	25000000	2.49173e+07	-0.33063	2.96095	3.59013	0.62969	0.655088	0.052099	1.76661	1.08918	2.5996	3.14895	0.559159	1.43223	1.54014	14.8717	0.00026168	23.2031	0.825916	2065.97	0.144579	200.948	2.70559	0.0135919	0.00609633	0.560735	0.847309	HCV29_ctrl.003
121	2.70198	3.10187	1.65867	6.38448	51.223	153.824	-22.8588	28.3642	2.67672	0.00214332	25000000	2.49774e+07	-0.090491	3.78095	4.00174	0.641493	0.641911	0.12567	2.4466	1.4018	3.15119	23.5289	0.660248	1.68063	1.8607	35.3533	0.00025328	90.7031	0.780581	1651.47	0.134135	252.854	2.66425	0.02819	0.00666839	0.541041	0.679117	HCV29_ctrl.004
122	2.71656	3.13849	1.46105	2.70424	12.6761	39.4905	-3.66983	9.00625	2.63731	0.0028013	25000000	2.50752e+07	0.300855	4.60519	5.42	0.557014	0.914656	0.0729417	3.13056	1.9317	3.22356	3.36807	1.17827	2.01195	2.08976	16.1178	0.00025537	14.7656	0.772224	2480.47	0.14674	169.338	2.75234	0.0074774	0.00552427	0.552292	0.920391	HCV29_ctrl.005
123	2.85718	3.29147	1.42076	2.5265	13.7508	43.2774	-4.03791	9.71291	2.7763	0.00269105	25000000	2.50367e+07	0.146764	4.28068	5.1824	0.58205	0.83051	0.0764026	2.82373	1.9563	3.78383	4.03997	0.931405	2.09566	2.3518	16.6838	0.00025696	71.0156	0.688956	1236.97	0.180724	245.395	2.68768	0.0276095	0.0108116	0.432408	0.656485	HCV29_ctrl.006
124	3.20236	3.65819	1.44897	2.72818	15.5137	48.5662	-4.53726	10.9765	3.12668	0.00258427	25000000	2.50447e+07	0.178876	4.43679	5.08749	0.603402	0.763078	0.0801214	3.46663	2.11074	3.59568	4.90264	1.05056	2.08862	2.27622	17.4719	0.00025608	20.3906	0.73469	2065.97	0.131564	310.193	2.65558	0.0234012	0.0100026	0.470161	0.60767	HCV29_ctrl.007
125	2.9777	3.29405	1.31365	2.05193	12.0492	37.1423	-3.0286	9.02055	2.95396	0.00220975	25000000	2.49787e+07	-0.0850975	3.65901	4.43969	0.615389	0.680753	0.0714326	2.31066	1.38047	3.24252	3.66405	0.756589	1.78339	1.90228	15.8451	0.00026466	24.9609	0.783337	1569.09	0.171417	239.82	2.70099	0.0158438	0.00552427	0.534859	0.798616	HCV29_ctrl.008
126	2.96496	3.30783	1.32872	2.10589	11.6521	36.8716	-2.89119	8.76094	2.91644	0.00217461	25000000	2.49814e+07	-0.0742784	3.7798	4.40487	0.601174	0.739694	0.0689658	2.41102	1.66802	3.42295	3.25843	0.806648	1.9211	2.02723	15.666	0.0002514	33.75	0.702577	2065.97	0.129537	241.583	2.68587	0.0250705	0.00666839	0.424561	0.621298	HCV29_ctrl.009
127	2.83019	3.26863	1.47061	3.1068	19.1301	59.6117	-6.85486	12.2753	2.74021	0.0023	25000000	2.50171e+07	0.0683765	4.21908	4.57371	0.602958	0.798929	0.0621871	2.96192	2.1003	3.49847	6.85415	0.856768	1.99913	2.0848	19.4201	0.00025918	48.5156	0.654516	1651.47	0.191787	230.615	2.68608	0.0551215	0.0168463	0.327759	0.642824	HCV29_ctrl.010
128	2.77912	3.39083	1.73004	4.7702	25.5612	78.9284	-10.0704	15.4907	2.67026	0.00271065	25000000	2.50941e+07	0.376368	4.92033	5.13691	0.578564	0.887666	0.103771	3.78432	2.33448	3.71881	9.62243	1.13889	2.3475	2.16156	22.4523	0.000244533	33.2812	0.755582	1375.14	0.168291	265.501	2.66023	0.0249466	0.0110849	0.473997	0.660583	HCV29_ctrl.011
129	2.83583	3.95499	3.18934	20.9098	54.3197	167.503	-23.9166	30.4031	2.76209	0.00247398	25000000	2.52286e+07	0.914494	6.6015	5.19165	0.695793	0.612404	0.203941	5.06116	1.87532	3.46822	24.7189	1.13505	2.14399	2.14399	36.3217	0.00024572	57.6562	0.749194	2480.47	0.0926417	260.174	2.61367	0.0227772	0.0078125	0.459806	0.61007	HCV29_ctrl.012
130	2.62581	2.89584	1.28523	1.9155	11.6667	36.2698	-3.20571	8.46103	2.61303	0.00197976	25000000	2.49346e+07	-0.261772	3.1077	3.9178	0.621559	0.654167	0.0730202	1.70355	1.13119	3.02697	3.8023	0.541668	1.60376	1.78432	15.719	0.00026751	36.2109	0.769087	2480.47	0.130132	220.849	2.70128	0.0162379	0.00690534	0.505156	0.709368	HCV29_ctrl.013
131	3.03977	3.58613	1.6137	3.81573	28.4416	87.478	-11.1148	17.3268	3.00227	0.00232427	25000000	2.5007e+07	0.0281949	4.14325	4.56501	0.583028	0.85961	0.0592761	3.43509	1.5576	3.863	11.1556	1.05526	2.43086	2.11052	23.7999	0.00024877	39.0234	0.692859	2065.97	0.109888	372.204	2.6127	0.0502355	0.0212719	0.354711	0.470002	HCV29_ctrl.014
132	3.59218	5.2769	3.53848	23.8466	73.5247	226.49	-32.6124	40.9123	3.51032	0.00284992	25000000	2.57157e+07	2.86274	9.3405	6.46189	0.775869	0.53366	0.186298	7.46723	2.38969	4.19671	34.1469	1.26925	2.62038	2.29284	45.4882	0.00024484	31.2891	0.768149	1651.47	0.146677	236.158	2.6767	0.0307153	0.0074774	0.494719	0.649631	HCV29_ctrl.015
133	3.17332	3.69837	1.49032	3.16558	33.3821	109.122	-11.3186	22.0634	3.12021	0.00297324	25000000	2.50987e+07	0.394798	4.85258	5.74276	0.588207	0.772611	0.12028	2.73748	1.64848	4.77446	15.7771	0.850629	2.50522	2.72201	24.2491	0.0002586	29.5312	0.703394	2480.47	0.0997368	225.148	2.69612	0.0210509	0.00552427	0.299912	0.735179	TCCSUP_CTRL.031
134	5.86495	7.11097	1.61762	3.35279	35.977	120.923	-12.0304	23.9466	5.80538	0.00473339	25000000	2.55404e+07	2.16167	8.41988	9.04104	0.532805	1.03762	0.0595129	7.22277	2.18131	8.62069	10.4124	2.63692	5.81474	4.55262	27.1129	0.00022017	31.6406	0.767608	2480.47	0.113675	339.009	2.60493	0.0424614	0.0141367	0.553471	0.605271	TCCSUP_CTRL.032
135	6.42849	7.65757	1.66421	3.95565	41.2598	134.177	-13.9014	27.3584	6.21906	0.004936	25000000	2.56361e+07	2.54446	8.64027	9.40188	0.541979	1.03413	0.0711683	7.01508	2.77614	9.67403	13.418	2.41222	5.8798	5.22649	29.5498	0.00023156	19.6875	0.765126	2480.47	0.0660783	499.518	2.5866	0.0559852	0.0246139	0.421963	0.558072	TCCSUP_CTRL.033
136	8.23561	11.4304	2.17451	6.08375	69.1161	213.055	-25.67	43.4461	8.20444	0.00924714	25000000	2.72537e+07	9.01495	16.8989	15.8889	0.462738	1.43867	0.0512111	18.102	2.02478	9.59806	18.6306	7.13127	12.0451	4.57679	41.3091	0.00017694	45.7031	0.792914	1651.47	0.15457	269.288	2.57811	0.0233792	0.0127556	0.571691	0.730053	TCCSUP_CTRL.034
137	6.30368	7.5394	1.57197	3.06073	27.5893	101.188	-4.46243	23.1268	6.29048	0.00458578	25000000	2.53707e+07	1.48298	7.59784	8.41879	0.53544	1.02609	0.0416865	6.90529	1.40934	8.92301	9.09826	2.4496	6.11211	4.32336	19.9293	0.00020591	36.9141	0.758392	2065.97	0.112582	427.238	2.54824	0.0608431	0.0220973	0.440879	0.54624	TCCSUP_CTRL.035
138	11.3316	13.9169	1.69911	3.60282	53.4272	186.399	-10.8765	42.5507	11.3273	0.00910536	25000000	2.69985e+07	7.99395	16.0813	16.0248	0.489671	1.23075	0.031189	17.2097	2.2012	12.4141	13.9104	6.69214	13.0294	5.98824	29.7951	0.00017702	72.4219	0.820631	2480.47	0.104202	362.56	2.53195	0.0333267	0.015403	0.717405	0.770117	TCCSUP_CTRL.036
139	10.2956	12.1974	1.5926	3.15549	48.3971	152.627	-13.6835	34.7135	10.2847	0.0082878	25000000	2.65433e+07	6.17301	13.9057	14.2906	0.503007	1.14686	0.0352152	13.5911	2.34899	10.8779	10.3626	5.78246	10.0191	5.41032	32.2329	0.00018426	65.7422	0.64434	2480.47	0.119322	297.868	2.5793	0.0390926	0.0172211	0.390455	0.474356	TCCSUP_CTRL.037
140	14.0696	18.7673	2.20663	6.78579	119.935	362.136	-45.1151	74.8195	13.8195	0.0119967	25000000	3.09444e+07	23.7776	25.2923	21.6398	0.522581	1.17732	0.0647761	27.2766	7.79064	16.5603	38.7256	9.87248	15.796	7.70691	65.5405	0.00018517	59.0625	0.747793	2065.97	0.116616	384.328	2.60122	0.0368428	0.0188645	0.564727	0.71007	TCCSUP_CTRL.038
141	4.39331	5.2086	1.5667	3.21158	30.1149	96.1715	-9.76897	20.346	4.3302	0.00367577	25000000	2.52474e+07	0.989442	5.96803	7.10019	0.566983	0.918419	0.0554969	4.89692	2.09283	6.29254	11.1693	1.53381	3.65754	3.53955	23.7543	0.0002569	96.3281	0.749137	2480.47	0.100554	449.527	2.61095	0.0533146	0.0237697	0.411067	0.496451	TCCSUP_CTRL.039
142	5.45463	10.8043	3.94523	20.2665	102.157	314.769	-44.6578	57.499	5.15465	0.00927947	25000000	3.05132e+07	22.0527	24.3409	18.8883	0.697957	1.00524	0.0719799	21.7176	6.5643	6.32256	41.8939	6.70741	5.93771	3.18877	57.6178	0.00021182	49.2188	0.860026	1486.72	0.240651	149.771	2.73758	0.00666839	0.00552427	0.660262	0.799804	TCCSUP_CTRL.040
143	4.18023	5.01515	1.77908	6.32852	55.8592	171.767	-23.3888	32.4704	4.05884	0.0042861	25000000	2.55133e+07	2.05315	7.71254	8.18964	0.617163	0.72895	0.133068	4.87241	2.8258	5.64969	24.3421	1.29136	3.03469	3.48666	37.1911	0.00025554	14.7656	0.850803	2480.47	0.139571	197.411	2.72243	0.0117188	0.00552427	0.689128	0.857846	TCCSUP_CTRL.041
144	3.29183	3.88477	1.68528	4.90915	35.7466	109.927	-14.5072	21.2393	3.19124	0.00274736	25000000	2.51208e+07	0.48327	5.11344	5.51676	0.61263	0.767234	0.0939545	3.47629	2.18818	4.37283	14.8901	0.964266	2.39945	2.73582	27.4928	0.00025588	29.5312	0.763207	2065.97	0.106957	301.369	2.6624	0.0363006	0.00780342	0.436032	0.617603	TCCSUP_CTRL.042
145	3.2936	3.96296	1.97162	7.33572	40.9756	129.388	-14.7013	26.2743	3.24106	0.00310999	25000000	2.52584e+07	1.03346	5.87149	6.40014	0.632549	0.679847	0.119801	3.5557	1.82146	4.46736	20.022	0.902252	2.36216	2.60496	27.6892	0.00026896	30.9375	0.812959	2065.97	0.149452	195.766	2.73733	0.0121927	0.00552427	0.605073	0.796566	TCCSUP_CTRL.043
146	5.27212	6.6824	1.79435	4.74403	45.6321	146.126	-17.6588	27.9733	4.94428	0.00613815	25000000	2.60616e+07	4.24656	10.0753	11.6964	0.537345	1.0965	0.0716564	6.905	3.29157	9.95379	15.517	2.20892	5.83592	5.53594	32.0703	0.00025601	16.5234	0.720559	2480.47	0.0812101	415.868	2.66278	0.0601755	0.0194012	0.420724	0.508251	TCCSUP_CTRL.044
147	5.29605	7.7416	2.79286	13.4468	76.8791	237.731	-32.7591	44.12	5.03025	0.00752128	25000000	2.72512e+07	9.00481	15.33	14.3342	0.627475	0.912887	0.107769	12.0797	4.37134	8.51756	31.7705	2.85338	5.53641	4.42913	46.7188	0.00023168	53.0859	0.831063	1569.09	0.295131	154.603	2.74081	0.00885846	0.00552427	0.764605	0.765327	TCCSUP_CTRL.045
148	1.66956	2.2017	2.2304	7.4754	18.4516	56.435	-7.49845	10.9532	1.65666	0.00240122	25000000	2.49591e+07	-0.163686	3.69718	3.84233	0.540581	1.02144	0.135429	3.06555	0.674971	2.0223	6.8758	1.08786	1.70152	0.976281	18.7864	0.00024452	91.0547	0.836007	1651.47	0.161975	202.012	2.68144	0.0160152	0.00552427	0.774707	0.65548	TCCSUP_CTRL_3.010
149	1.51231	1.83097	1.68171	3.63354	8.83888	27.0742	-2.86419	5.97469	1.5096	0.00170742	25000000	2.48788e+07	-0.484787	2.55318	2.94683	0.524752	1.02466	0.0952295	2.08708	0.43678	1.82386	2.48415	0.775718	1.46832	0.905005	14.1107	0.00024682	80.1562	0.847131	1651.47	0.153433	239.001	2.66579	0.0200206	0.00666839	0.777038	0.704781	TCCSUP_CTRL_3.011
150	1.24935	1.56282	1.92081	5.29057	11.5016	34.9422	-4.46998	7.03167	1.24426	0.00154552	25000000	2.48649e+07	-0.540223	2.30417	2.61395	0.550963	0.929322	0.141561	1.8695	0.402888	1.6337	4.19493	0.611321	1.19102	0.843202	15.5044	0.00024541	72.4219	0.759254	2065.97	0.136369	247.78	2.66287	0.0350545	0.00837548	0.617181	0.639838	TCCSUP_CTRL_3.012
151	1.39882	1.73437	1.81441	4.43513	10.0746	31.1759	-3.59294	6.48168	1.39389	0.00169643	25000000	2.48786e+07	-0.485684	2.55115	2.91748	0.538172	1.00574	0.101601	2.04425	0.462479	1.77129	3.25721	0.708516	1.36783	0.885645	14.7411	0.00024624	61.5234	0.839122	2065.97	0.146559	236.464	2.6616	0.018776	0.00724044	0.779233	0.750093	TCCSUP_CTRL_3.013
152	1.35465	1.60052	1.51812	2.78251	6.02596	18.7294	-1.63846	4.3875	1.35073	0.00165192	25000000	2.48661e+07	-0.535654	2.27272	2.7802	0.526385	1.0189	0.0703675	1.56303	0.432647	1.74793	1.34335	0.604901	1.28051	0.887713	12.7972	0.00024541	69.6094	0.808719	2480.47	0.154387	196.682	2.71568	0.0110357	0.00552427	0.715747	0.707331	TCCSUP_CTRL_3.014
153	1.43188	1.73657	1.69658	3.78739	9.40009	29.0299	-3.23713	6.16296	1.42663	0.00179082	25000000	2.48804e+07	-0.478399	2.57882	2.99674	0.543567	0.943861	0.122119	1.91645	0.48849	1.7831	2.96707	0.64667	1.33138	0.950985	14.455	0.00024499	69.6094	0.869691	2065.97	0.167658	191.53	2.6949	0.0113746	0.00552427	0.808978	0.694318	TCCSUP_CTRL_3.015
154	1.41889	1.83411	2.32453	8.92945	19.8763	59.5939	-8.2948	11.5815	1.41288	0.00188755	25000000	2.49001e+07	-0.399782	2.92845	3.10158	0.577642	0.872684	0.151089	2.31055	0.487891	1.79284	8.4067	0.715852	1.31647	0.892879	19.4373	0.00024796	125.156	0.756031	1651.47	0.178116	206.003	2.68295	0.0136628	0.00724044	0.581121	0.687293	TCCSUP_CTRL_3.016
155	1.43608	1.73421	1.64797	3.47641	8.45873	26.22	-2.7663	5.69244	1.43002	0.001848	25000000	2.48843e+07	-0.462609	2.60363	3.08601	0.532286	0.996917	0.0964582	1.89384	0.469863	1.87754	2.43402	0.67863	1.36631	0.950082	13.9798	0.00024725	62.2266	0.874989	1983.59	0.194779	170.842	2.71854	0.00943052	0.00552427	0.845048	0.707078	TCCSUP_CTRL_3.017
156	1.3455	1.62605	1.64521	3.47764	8.20588	25.3131	-2.69075	5.51513	1.33841	0.00183772	25000000	2.48806e+07	-0.477534	2.52654	3.02976	0.537119	0.950082	0.12803	1.76451	0.480229	1.81464	2.48695	0.618762	1.26132	0.928143	13.8388	0.000248947	78.75	0.813093	1375.14	0.219655	148.976	2.74979	0.00704976	0.00552427	0.653409	0.751456	TCCSUP_CTRL_3.018
157	1.55627	1.83506	1.56614	3.10268	8.48999	26.2402	-2.6612	5.82879	1.5531	0.00179647	25000000	2.48807e+07	-0.477263	2.54309	3.03187	0.543697	0.899779	0.130565	1.85247	0.461122	1.90338	2.4472	0.670715	1.35956	0.969818	14.0125	0.00024774	56.6016	0.823113	1569.09	0.21687	191.483	2.70678	0.0132258	0.00552427	0.76517	0.683797	TCCSUP_CTRL_3.019
158	9.92259	29.3416	3.75516	14.5948	180.785	606.958	-60.3237	120.462	9.90599	0.0340709	25000000	6.76163e+07	170.465	51.8507	43.5127	0.289719	2.97165	0.173737	71.5357	4.35159	2.80566	19.0342	91.7642	8.20076	1.12227	71.7861	0.00023669	102.656	0.852914	2065.97	0.167208	192.986	2.71265	0.0110485	0.00552427	0.756206	0.903901	TCCSUP_CTRL_3.001
159	1.09284	1.3696	1.73261	3.83842	7.25906	22.3035	-2.53192	4.72714	1.07576	0.00158594	25000000	2.48618e+07	-0.552997	2.20739	2.6533	0.5194	1.04197	0.143745	1.55077	0.435689	1.71322	2.0897	0.549921	1.18445	0.879874	13.435	0.00024561	48.1641	0.798855	1236.97	0.156202	209.73	2.69921	0.0147769	0.00552427	0.691319	0.714933	TCCSUP_CTRL_3.020
160	2.19005	2.66636	1.73206	3.85944	12.3309	38.0126	-3.9091	8.42179	2.18292	0.00271143	25000000	2.49845e+07	-0.0620343	3.93731	4.44719	0.49771	1.18084	0.0482236	3.39179	0.629402	2.24403	3.05408	1.4121	2.22214	1.06181	15.6426	0.00024412	113.555	0.80435	1651.47	0.123899	229.274	2.68905	0.0136719	0.00552427	0.637443	0.635869	TCCSUP_CTRL_3.002
161	2.37506	2.98191	1.87273	4.59625	15.3709	47.5521	-5.23573	10.1351	2.36329	0.00306612	25000000	2.50446e+07	0.178468	4.61195	5.02759	0.490351	1.20673	0.0830352	4.07181	0.806674	2.39406	4.04193	1.70383	2.5744	1.13174	17.0507	0.00023922	100.547	0.800941	2480.47	0.16475	208.91	2.6774	0.0128447	0.00552427	0.706174	0.6337	TCCSUP_CTRL_3.003
162	1.34642	1.74112	2.03792	6.27717	15.7744	48.1741	-6.51129	9.26313	1.3321	0.00193276	25000000	2.48999e+07	-0.40041	2.8311	3.14826	0.539756	0.975424	0.174857	2.1599	0.522297	1.89518	6.03088	0.741225	1.41507	0.960224	17.5873	0.000254027	82.0312	0.836318	2480.47	0.152761	247.404	2.68618	0.0199444	0.00552427	0.753941	0.692523	TCCSUP_CTRL_3.004
163	1.54444	1.94933	1.86206	4.66336	11.6305	35.9484	-4.23814	7.39238	1.53499	0.00204256	25000000	2.49079e+07	-0.368497	3.01863	3.37839	0.519816	1.09765	0.0888759	2.47249	0.53912	1.9881	3.6369	0.890669	1.63289	0.964891	15.4701	0.00024413	86.4844	0.866158	2065.97	0.16609	217.627	2.6751	0.0184695	0.00552427	0.690594	0.653944	TCCSUP_CTRL_3.005
164	1.36756	1.70651	1.76406	4.03565	8.91683	27.9161	-3.05766	5.85918	1.35797	0.00188429	25000000	2.48913e+07	-0.43486	2.75286	3.21457	0.510088	1.06888	0.14248	2.11236	0.471206	1.85459	2.47588	0.843839	1.41876	0.955115	14.1784	0.0002455	102.656	0.736045	2480.47	0.163378	174.655	2.71689	0.0182925	0.00723137	0.486864	0.694323	TCCSUP_CTRL_3.006
165	1.40313	1.72655	1.7103	3.74098	8.34627	25.6227	-2.73956	5.6067	1.39504	0.00183086	25000000	2.48847e+07	-0.461084	2.64028	3.09984	0.519782	1.085	0.0742817	2.04465	0.478767	1.8661	2.28429	0.737448	1.41194	0.96228	13.9126	0.00024609	67.5	0.828554	1569.09	0.15808	192.869	2.6929	0.0132659	0.00552427	0.756857	0.677983	TCCSUP_CTRL_3.007
166	1.45645	1.80096	1.67527	3.48168	7.94773	24.5773	-2.49245	5.45529	1.44558	0.00194178	25000000	2.48938e+07	-0.424944	2.75905	3.28559	0.503146	1.12249	0.0964019	2.06134	0.49335	2.04551	1.87395	0.809408	1.57483	1.04695	13.6895	0.00024537	76.9922	0.818195	1569.09	0.166521	239.281	2.68064	0.0172249	0.00552427	0.809401	0.641329	TCCSUP_CTRL_3.008
167	1.34123	1.64629	1.6527	3.39636	7.23036	22.6271	-2.25091	4.97946	1.33122	0.00176222	25000000	2.48791e+07	-0.48341	2.49857	3.00918	0.508062	1.11184	0.0816173	1.84259	0.449854	1.90041	1.73148	0.726378	1.41052	0.962873	13.362	0.00024742	84.0234	0.820648	1651.47	0.127222	225.345	2.69578	0.0159338	0.00552427	0.749251	0.654652	TCCSUP_CTRL_3.009
168	0.822477	1.1364	2.06014	6.03391	8.64967	26.479	-3.62019	5.02947	0.691707	0.00153554	25000000	2.48646e+07	-0.541711	2.27187	2.71099	0.503166	1.26696	0.171759	1.6086	0.556282	1.87411	2.77002	0.530236	1.1976	0.996477	14.1518	0.0002466	80.1562	0.78521	2065.97	0.142724	226.739	2.68101	0.014911	0.00609633	0.699007	0.640103	HCV29_CTRL_3.001
169	1.21579	1.71333	2.24285	7.57604	14.4557	44.5295	-6.06828	8.38743	1.16094	0.00198435	25000000	2.49108e+07	-0.356755	3.0297	3.33629	0.513968	1.16018	0.168956	2.57455	0.7644	2.06795	5.035	0.887119	1.58243	1.04296	16.9512	0.00024399	94.5703	0.797705	2480.47	0.0852013	354.904	2.65802	0.0321276	0.00804945	0.732362	0.7715	HCV29_CTRL_3.002
170	0.83675	1.07445	1.72906	3.76582	5.65258	17.2917	-2.03739	3.61518	0.779084	0.0013243	25000000	2.48481e+07	-0.607486	1.89644	2.35187	0.507001	1.19463	0.104047	1.1825	0.471934	1.66884	1.4962	0.414333	1.04351	0.897721	12.6985	0.00024984	50.9766	0.782702	2065.97	0.15686	210.808	2.69965	0.0177816	0.00552427	0.676837	0.682351	HCV29_CTRL_3.003
171	1.03777	1.31187	1.69688	3.58219	6.39622	19.9569	-2.17355	4.22267	1.0002	0.0016061	25000000	2.48649e+07	-0.540354	2.26199	2.78533	0.511939	1.10013	0.133765	1.42964	0.508364	1.84859	1.6557	0.522429	1.18953	0.972521	13.0286	0.00024873	62.5781	0.814168	2065.97	0.164729	182.523	2.71755	0.0108116	0.00552427	0.764304	0.733055	HCV29_CTRL_3.004
172	1.06438	1.40845	2.27511	8.24924	13.9197	40.9719	-5.863	8.05665	1.04334	0.00149464	25000000	2.48704e+07	-0.518526	2.40682	2.64419	0.571526	0.813523	0.25834	1.83659	0.496614	1.67086	5.59298	0.527639	1.067	0.879399	16.732	0.00024857	76.6406	0.816942	2480.47	0.139585	217.186	2.67701	0.0128447	0.00609633	0.672072	0.694607	HCV29_CTRL_3.005

## Sheet: Input3
	S_a	S_q	S_sk	S_ku	S_z	S_10z	S_v	S_p	S_mean	S_sc	S_2a	S_3a	S_dr	S_dq	S_dq6	S_bi	S_ci	S_vi	S_pk	S_vk	S_k	S_dc0-5	S_dc5-10	S_dc10-50	S_dc50-95	S_dc50-100	S_ds	S_td	S_tdi	S_rw	S_rwi	S_hw	S_fd	S_cl20	S_cl37	S_tr20	S_tr37	smpl
0	14.3135	14.9503	1.16889	1.60565	58.5758	181.75	-14.591	43.9848	14.2905	0.00574459	25000000	2.59589e+07	3.83579	10.6631	10.5112	0.715659	0.430189	0.0303757	6.56868	2.85026	9.66448	23.0939	1.71439	5.51296	4.70618	38.2545	0.00020967	79.8047	0.775709	2065.97	0.145163	220.849	2.66139	0.0259196	0.00837548	0.474195	0.68095	TCCSUP_HEPAR_2.009
1	14.0175	16.2041	1.78589	5.27537	104.113	320.138	-37.5348	66.5778	13.7342	0.00905112	25000000	2.89943e+07	15.977	20.929	17.3017	0.743567	0.490517	0.0708665	18.2824	12.1012	10.2086	44.75	3.24438	6.265	4.9225	59.8531	0.00020781	63.9844	0.828445	822.471	0.199225	186.725	2.68774	0.0123526	0.00552427	0.722605	0.582093	TCCSUP_HEPAR_2.010
2	13.3696	13.8307	1.11001	1.3287	36.5663	113.133	-4.77629	31.7901	13.3623	0.00573919	25000000	2.55147e+07	2.0589	8.59139	9.65633	0.709709	0.429803	0.0245076	4.77683	2.05296	8.78826	12.3036	1.59786	4.99903	4.31424	27.6659	0.00020352	47.8125	0.811207	1236.97	0.180784	210.611	2.64411	0.0218641	0.00943052	0.53334	0.748449	TCCSUP_HEPAR_2.011
3	14.1316	14.5211	1.08249	1.23175	25.3506	78.6786	1.50731	26.8579	14.1316	0.00583838	25000000	2.54799e+07	1.91953	8.27597	9.87781	0.728184	0.387263	0.0213116	3.93248	1.89603	8.79432	6.91415	1.40362	4.76539	4.50546	22.2674	0.00021436	45.3516	0.782084	1651.47	0.146582	198.35	2.66458	0.019505	0.00894754	0.379783	0.712628	TCCSUP_HEPAR_2.012
4	13.0878	13.5406	1.10663	1.30742	27.5046	86.1399	-0.593017	26.9116	13.0873	0.0052367	25000000	2.53527e+07	1.41077	7.71182	8.72688	0.696825	0.455282	0.0232888	4.60587	1.57359	8.5948	7.48254	1.65461	5.22123	4.22846	23.1462	0.00019577	125.508	0.774294	1651.47	0.158782	253.977	2.59431	0.0249718	0.0129798	0.466096	0.601352	TCCSUP_HEPAR_2.013
5	12.4593	12.916	1.11815	1.35585	38.106	118.078	-6.32013	31.7859	12.4508	0.00569731	25000000	2.54661e+07	1.86459	8.28603	9.33622	0.695042	0.462944	0.0239489	4.87131	1.89603	8.01767	13.2056	1.63498	5.09358	3.93023	28.1719	0.00020612	111.562	0.738692	1927.8	0.138753	229.59	2.65017	0.0140582	0.0107326	0.433204	0.701288	TCCSUP_HEPAR_2.014
6	12.4557	12.8751	1.10661	1.31472	29.4361	91.4892	-2.19301	27.2431	12.4498	0.00562344	25000000	2.54694e+07	1.87753	8.12653	9.37974	0.705329	0.438354	0.0235349	4.69816	1.97698	7.78091	8.98912	1.60451	4.69754	3.86629	24.145	0.00021579	48.8672	0.759572	2065.97	0.154313	222.746	2.65961	0.0225453	0.0078125	0.477664	0.764847	TCCSUP_HEPAR_2.015
7	13.1817	13.5109	1.0742	1.20624	19.4952	62.999	3.45095	22.9461	13.1817	0.00458542	25000000	2.52513e+07	1.00517	6.7922	8.01851	0.732944	0.371843	0.0236017	3.46875	1.90943	7.69911	4.51103	1.33017	4.2074	4.17848	19.4466	0.00020956	37.6172	0.783102	1651.47	0.189487	225.148	2.62843	0.0211514	0.0123526	0.487516	0.636067	TCCSUP_HEPAR_2.016
8	13.7484	14.0528	1.0679	1.19297	27.395	83.9922	0.126149	27.5211	13.7484	0.00479624	25000000	2.52583e+07	1.03313	6.88396	8.01146	0.750598	0.338242	0.025364	3.71335	1.93658	7.28652	8.79882	1.2465	4.05112	3.88615	23.2985	0.00020688	91.0547	0.741123	2065.97	0.155105	241.583	2.62912	0.0229639	0.0112176	0.400423	0.622579	TCCSUP_HEPAR_2.017
9	13.2154	13.7281	1.13198	1.42148	42.0362	128.197	-7.63756	34.3987	13.1881	0.00621451	25000000	2.57395e+07	2.95789	9.55662	10.5849	0.709529	0.428928	0.0349992	5.54927	3.03225	8.67271	15.0497	1.65802	5.05058	4.20881	30.2779	0.00022104	73.8281	0.802349	1651.47	0.144199	207.768	2.66721	0.0168988	0.00724044	0.536368	0.755629	TCCSUP_HEPAR_2.018
10	13.6205	14.4216	1.26857	2.11279	60.8139	201.814	-11.4994	49.3145	13.6189	0.00650413	25000000	2.614e+07	4.55983	11.9436	11.5519	0.711876	0.455504	0.0287141	7.66053	1.22165	9.2353	29.0527	1.83152	5.71793	4.20755	34.2117	0.00021138	144.492	0.756562	1236.97	0.158828	198.35	2.67588	0.0171722	0.00894754	0.464846	0.700401	TCCSUP_HEPAR_2.000
11	13.524	13.9876	1.1034	1.29724	30.23	94.2084	-1.52115	28.7089	13.5195	0.00540002	25000000	2.54565e+07	1.82618	8.21521	9.26077	0.712897	0.419384	0.0275068	4.36916	2.32181	9.31799	9.0912	1.47905	4.94987	4.77239	24.7099	0.00020414	46.7578	0.792946	1651.47	0.157553	247.78	2.60575	0.0245693	0.0120266	0.508998	0.68225	TCCSUP_HEPAR_2.019
12	13.1052	13.6922	1.16843	1.58711	50.3769	160.408	-9.5288	40.8481	13.1025	0.00608909	25000000	2.56612e+07	2.64479	9.61786	10.2645	0.693466	0.478028	0.0256636	6.09396	1.32109	8.44315	21.1037	1.77407	5.66181	3.84216	31.8373	0.00020061	55.8984	0.768606	2065.97	0.156611	253.818	2.64382	0.0206572	0.00943052	0.358014	0.711437	TCCSUP_HEPAR_2.001
13	12.9668	13.4657	1.1283	1.3982	40.5285	129.866	-5.10887	35.4197	12.9665	0.00587696	25000000	2.55079e+07	2.0315	8.59419	9.78922	0.693158	0.46802	0.0255113	5.11575	1.08656	8.22628	15.9968	1.60284	5.57439	3.82036	27.3545	0.000205387	56.7188	0.815996	1927.8	0.123862	262.119	2.63396	0.0336117	0.00932588	0.386112	0.690776	TCCSUP_HEPAR_2.002
14	13.51	14.8292	1.44523	3.06145	84.4951	258.584	-28.1601	56.3351	13.4369	0.0084674	25000000	2.74101e+07	9.64036	15.9846	15.2611	0.686569	0.529211	0.0582047	10.2889	4.74289	10.6539	34.7409	2.26974	6.99449	5.09532	50.49	0.00021962	85.0781	0.839026	2065.97	0.18831	177.661	2.70323	0.0113746	0.00552427	0.752581	0.705936	TCCSUP_HEPAR_2.003
15	13.8222	14.2808	1.10262	1.29761	35.6649	108.787	-3.86819	31.7967	13.8199	0.00645914	25000000	2.56899e+07	2.75943	9.23469	11.0973	0.706914	0.428541	0.0289215	4.55255	1.75583	9.12178	11.5953	1.54455	5.37234	4.45456	27.1527	0.000221	84.0234	0.780857	1651.47	0.159163	206.508	2.68792	0.0192862	0.00666839	0.418437	0.736112	TCCSUP_HEPAR_2.004
16	14.8787	15.5942	1.19964	1.7758	64.9621	199.464	-17.0815	47.8806	14.8332	0.00711655	25000000	2.65635e+07	6.254	12.8777	13.1367	0.73294	0.399312	0.0387561	7.76503	3.69745	9.67648	26.6042	1.71482	5.34044	4.89948	41.3026	0.000227013	59.0625	0.842008	1155.47	0.259369	142.457	2.75273	0.0078125	0.00552427	0.674399	0.824504	TCCSUP_HEPAR_2.005
17	15.5464	16.0185	1.09521	1.28261	44.9189	138.085	-6.75252	38.1664	15.5396	0.00612862	25000000	2.57087e+07	2.83485	9.45172	10.7649	0.732373	0.379707	0.0261273	4.58299	2.50616	10.1403	16.2962	1.47168	5.20473	5.27652	31.9463	0.000212387	7.96875	0.766643	2480.47	0.124505	253.856	2.64874	0.0262611	0.0078125	0.382909	0.72985	TCCSUP_HEPAR_2.006
18	14.7519	15.1511	1.08441	1.24392	35.8065	109.49	-2.99544	32.8111	14.7503	0.00622628	25000000	2.55997e+07	2.3988	8.84589	10.5517	0.728521	0.382886	0.0252925	4.2834	1.76473	8.8694	12.013	1.50443	5.00728	4.37857	27.2818	0.00022246	82.2656	0.79765	1154.59	0.16134	206.839	2.68711	0.0153618	0.00666839	0.410511	0.73274	TCCSUP_HEPAR_2.007
19	15.3112	16.1935	1.2553	2.05418	74.3462	225.967	-21.3561	52.9901	15.2712	0.00758252	25000000	2.66642e+07	6.6567	13.9506	12.9977	0.730438	0.416753	0.0380924	8.9372	3.77346	10.4744	30.8167	1.81923	5.84359	5.12692	45.8667	0.000190707	67.0312	0.844762	1927.8	0.234302	157.027	2.72747	0.0119179	0.00552427	0.759071	0.746984	TCCSUP_HEPAR_2.008
20	7.14296	7.7777	1.69095	5.4804	67.5016	205.354	-26.09	41.4115	7.10711	0.00275363	25000000	2.54473e+07	1.78903	8.07691	5.82896	0.818634	0.223564	0.134629	5.57776	2.35471	3.03928	31.9124	0.962438	1.87422	1.57029	42.7525	0.000247	167.812	0.693177	1927.8	0.214792	172.195	2.70526	0.0149581	0.00628701	0.47927	0.795636	TCCSUP_HEPAR_1.000
21	7.07582	7.20449	1.077	1.29082	32.9135	99.3466	-9.25544	23.658	7.06901	0.00223721	25000000	2.49695e+07	-0.121823	3.72544	3.99662	0.799085	0.222577	0.0686577	2.26622	1.03852	2.57691	14.6411	0.631081	1.51459	1.40941	26.1267	0.00025608	58.0078	0.807486	2065.97	0.194105	156.054	2.74434	0.00724044	0.00552427	0.666833	0.830681	TCCSUP_HEPAR_1.001
22	7.16441	7.32631	1.09041	1.32956	28.7	87.3143	-7.09698	21.6031	7.14247	0.00237941	25000000	2.50154e+07	0.0616725	4.31291	4.26054	0.779044	0.266144	0.0615568	2.75909	1.78029	2.79816	12.1981	0.796765	1.70735	1.49868	23.9978	0.00024009	86.8359	0.769215	2065.97	0.214822	164.935	2.72496	0.00943052	0.00552427	0.562084	0.800773	TCCSUP_HEPAR_1.002
23	7.313	7.54908	1.1508	1.63761	37.8858	115.085	-11.492	26.3938	7.28603	0.00279059	25000000	2.51147e+07	0.458955	5.3111	4.93412	0.765908	0.294296	0.0668104	3.57235	2.01597	2.89506	16.5253	1.03283	1.87787	1.5336	28.4498	0.000241973	56.25	0.766331	2480.47	0.178579	163.546	2.73418	0.00856314	0.00552427	0.592333	0.834145	TCCSUP_HEPAR_1.003
24	9.37773	9.87021	1.39138	3.13999	62.1724	186.463	-20.3318	41.8406	9.3721	0.00216174	25000000	2.53559e+07	1.42361	7.87871	5.00897	0.896833	0.123967	0.0856693	5.89898	1.34917	2.38603	30.8344	0.671382	1.41515	1.30657	39.2515	0.00025923	43.5938	0.716531	1236.97	0.206918	173.999	2.68702	0.0153618	0.00804945	0.550639	0.723418	TCCSUP_HEPAR_1.004
25	8.04351	8.28855	1.15828	1.70296	45.2834	136.231	-14.4233	30.8601	8.03182	0.00280429	25000000	2.50959e+07	0.383673	5.17867	4.90061	0.796403	0.236054	0.0817475	3.63995	1.46672	2.98097	20.4512	0.831057	1.87891	1.62598	32.1222	0.000242867	47.3438	0.816515	1375.14	0.18213	192.271	2.68988	0.0136235	0.00628701	0.647472	0.726481	TCCSUP_HEPAR_1.005
26	7.89079	8.01899	1.06361	1.21858	29.7815	89.9804	-6.93408	22.8474	7.8855	0.00232925	25000000	2.49766e+07	-0.0934904	3.92178	4.14055	0.807928	0.227236	0.0442534	2.50357	1.14072	2.7301	12.9225	0.650024	1.58606	1.56006	24.6229	0.000249787	45.9375	0.793351	1375.14	0.214405	159.88	2.73575	0.0119179	0.00552427	0.552174	0.775619	TCCSUP_HEPAR_1.006
27	8.04083	8.12796	1.03728	1.11329	20.9047	62.9532	-2.35006	18.5546	8.03933	0.00204641	25000000	2.49326e+07	-0.269799	3.23826	3.80099	0.825703	0.207052	0.0322321	1.82016	0.922889	2.61326	8.71087	0.484779	1.45434	1.46949	20.2547	0.00026438	49.5703	0.793647	1651.47	0.203503	157.629	2.74944	0.00885846	0.00552427	0.590362	0.840955	TCCSUP_HEPAR_1.008
28	8.10908	8.29383	1.09365	1.3366	30.717	93.0857	-7.14634	23.5707	8.09708	0.00272143	25000000	2.50561e+07	0.224306	4.76175	4.82538	0.784212	0.264314	0.0535991	3.30903	1.47051	3.09369	12.9935	0.87821	1.87618	1.67658	24.9691	0.00024219	34.8047	0.83155	1651.47	0.216871	159.436	2.72498	0.00975655	0.00552427	0.592623	0.720337	TCCSUP_HEPAR_1.009
29	8.05779	8.15835	1.04463	1.13962	22.2347	67.3406	-2.99168	19.243	8.05602	0.00213523	25000000	2.49368e+07	-0.25267	3.3948	3.84888	0.816382	0.224674	0.0275511	2.05499	0.934775	2.68622	9.24903	0.589915	1.51692	1.47479	20.8788	0.000247747	25.3125	0.766096	2480.47	0.185793	175.861	2.7202	0.0110849	0.00552427	0.509593	0.794725	TCCSUP_HEPAR_1.010
30	8.04653	8.35599	1.19478	1.83124	42.2658	127.747	-12.8992	29.3666	8.03641	0.00309834	25000000	2.51832e+07	0.732845	6.02137	5.46999	0.775325	0.312113	0.049698	4.68003	1.43027	3.24526	18.5834	1.09314	2.04964	1.70803	30.5396	0.00024004	73.125	0.728233	2480.47	0.187362	170.978	2.70409	0.0110485	0.00552427	0.559523	0.654007	TCCSUP_HEPAR_1.011
31	8.17539	8.33584	1.07999	1.2904	33.7826	101.109	-8.57589	25.2067	8.16832	0.00257449	25000000	2.50291e+07	0.116409	4.44313	4.76888	0.800094	0.246274	0.0397412	2.62467	1.30792	3.21931	14.7874	0.708248	1.71696	1.84574	26.57	0.00025275	54.1406	0.794979	2065.97	0.166899	161.12	2.72971	0.00918449	0.00552427	0.625888	0.823623	TCCSUP_HEPAR_1.012
32	8.2039	8.41242	1.1089	1.40935	35.5175	107.836	-9.40338	26.1142	8.194	0.00288696	25000000	2.50815e+07	0.325849	4.99308	5.09628	0.78	0.292587	0.0372116	3.4442	1.38975	3.23532	15.3287	0.892501	1.98581	1.80731	27.3105	0.00024208	60.1172	0.763186	2065.97	0.192515	173.591	2.72151	0.0108116	0.00552427	0.61355	0.760658	TCCSUP_HEPAR_1.013
33	8.14643	8.25887	1.04933	1.15418	21.6317	65.9106	-2.60209	19.0296	8.14474	0.00227911	25000000	2.49646e+07	-0.141783	3.65922	4.19862	0.809246	0.221055	0.0415097	2.29374	0.972864	2.8298	8.82277	0.635736	1.59709	1.58159	20.5761	0.00025901	29.8828	0.763555	1651.47	0.142862	189.969	2.73118	0.00918449	0.00552427	0.523587	0.814429	TCCSUP_HEPAR_1.015
34	10.1013	10.3168	1.08107	1.26457	27.23	83.5218	-3.39507	23.835	10.0988	0.00332219	25000000	2.51542e+07	0.616834	5.54795	6.05362	0.772254	0.299747	0.0333701	4.07233	1.21721	3.78688	10.4755	1.18625	2.4455	2.0075	23.1228	0.00025074	66.7969	0.795198	1236.97	0.213231	160.51	2.72452	0.0113746	0.00552427	0.5964	0.709913	TCCSUP_HEPAR_1.016
35	8.3981	8.72658	1.19976	1.85509	43.0771	130.821	-12.8946	30.1825	8.38689	0.00310106	25000000	2.52286e+07	0.914546	6.29537	5.94134	0.781882	0.28201	0.0675236	4.76519	1.46577	3.44741	19.0193	1.04073	2.13349	1.82127	30.8836	0.00026219	78.0469	0.757931	1569.09	0.201496	178.757	2.70382	0.0133149	0.00609633	0.535144	0.688307	TCCSUP_HEPAR_1.017
36	8.20193	8.32332	1.05042	1.15118	16.9912	51.955	-0.23701	16.7542	8.2018	0.00240467	25000000	2.49729e+07	-0.108402	3.73805	4.39985	0.791182	0.260662	0.0305181	2.41208	0.925914	2.94389	6.23179	0.754166	1.78618	1.61418	18.2191	0.00025414	43.9453	0.821092	2065.97	0.17487	169.338	2.72606	0.0104636	0.00552427	0.663313	0.786635	TCCSUP_HEPAR_1.018
37	7.89323	8.02012	1.05429	1.16279	16.2525	49.7296	-0.185142	16.0674	7.89303	0.00253531	25000000	2.49899e+07	-0.040286	3.90971	4.61332	0.786341	0.268116	0.0331393	2.4177	1.00336	2.95984	5.86821	0.733527	1.78878	1.60861	17.862	0.00025868	56.9531	0.788518	1651.47	0.202137	145.998	2.75666	0.00780342	0.00552427	0.648619	0.867397	TCCSUP_HEPAR_1.019
38	7.79501	7.94871	1.07363	1.2369	20.4629	62.5302	-2.36013	18.1028	7.79391	0.00252356	25000000	2.49985e+07	-0.00585731	4.13216	4.63459	0.779159	0.289491	0.0305784	2.91348	0.906051	2.94923	7.89945	0.836236	1.85167	1.56794	19.8755	0.00025356	44.2969	0.789208	2480.47	0.211896	170.842	2.71643	0.00862151	0.00552427	0.576277	0.744197	TCCSUP_HEPAR_1.020
39	7.85897	8.07792	1.12101	1.4524	31.9055	97.8858	-7.45975	24.4458	7.85308	0.00277327	25000000	2.5061e+07	0.243803	4.86528	5.00746	0.767385	0.320266	0.0311197	3.59294	1.127	3.129	13.9164	0.989893	2.01408	1.66244	24.9851	0.00024379	72.0703	0.800727	2065.97	0.164896	185.623	2.68941	0.0108116	0.00609633	0.670068	0.734898	TCCSUP_HEPAR_1.021
40	11.0292	11.2807	1.10491	1.40341	37.3474	126.226	-3.57233	33.7751	11.0283	0.00346593	25000000	2.51992e+07	0.79686	6.10325	6.28568	0.801743	0.276121	0.0154992	4.20972	1.06296	4.12056	19.7051	0.995153	2.40301	2.17628	24.2441	0.00024726	48.1641	0.804066	2065.97	0.149617	185.727	2.69407	0.0102395	0.00609633	0.647441	0.752577	HCV29_HEPAR_1.010
41	11.3883	13.0578	2.08744	7.64178	82.8298	294.582	-17.3997	65.4301	11.3856	0.00447848	25000000	2.67035e+07	6.81387	15.4928	9.5351	0.867318	0.31539	0.0295621	13.375	1.27167	4.52792	50.3678	1.85397	2.95272	2.28974	37.6553	0.000223693	59.5312	0.806623	1375.14	0.230133	188.62	2.66189	0.0137594	0.00889118	0.603926	0.814964	HCV29_HEPAR_1.011
42	10.2985	13.068	3.15269	16.7971	103.156	390.931	-20.0059	83.1501	10.2963	0.00469986	25000000	2.7559e+07	10.236	18.939	10.1446	0.909717	0.323026	0.0675459	15.3018	1.29003	4.43749	68.7781	2.3312	3.21769	2.10831	38.8291	0.00022552	62.5781	0.833489	2480.47	0.152552	237.542	2.61983	0.0161353	0.0078125	0.704811	0.798363	HCV29_HEPAR_1.012
43	11.3463	11.9224	1.30003	2.42076	51.778	182.936	-7.06161	44.7164	11.3447	0.00385082	25000000	2.55983e+07	2.39314	9.25089	7.39566	0.806737	0.274202	0.0469457	7.59877	1.16955	4.44955	29.9327	1.38684	2.65922	2.31931	27.7992	0.0002342	73.125	0.808609	1154.59	0.230105	176.054	2.68263	0.0117006	0.00666839	0.723136	0.746608	HCV29_HEPAR_1.013
44	11.0416	11.4856	1.24203	2.15617	58.3593	175.621	-14.7015	43.6578	11.0409	0.00373642	25000000	2.53521e+07	1.40842	7.57909	6.7566	0.804254	0.248793	0.0614219	5.89543	0.970961	4.46036	29.3772	1.11395	2.67417	2.13802	35.194	0.00023948	94.2188	0.793932	822.471	0.175563	226.594	2.64549	0.0207025	0.0100765	0.621337	0.79775	HCV29_HEPAR_1.014
45	10.8237	13.5713	3.25962	20.3941	155.525	524.123	-51.5059	104.019	10.8031	0.00568906	25000000	2.75615e+07	10.246	18.4665	10.4103	0.922239	0.250603	0.107179	14.9326	2.55694	5.22144	89.3752	1.98947	3.24559	2.2298	70.9147	0.00021876	15.4688	0.831613	657.718	0.193866	228.943	2.62825	0.0178951	0.00828641	0.670804	0.76356	HCV29_HEPAR_1.015
46	10.491	11.8037	1.76816	5.18952	74.9456	242.836	-20.8122	54.1334	10.4886	0.00461188	25000000	2.62568e+07	5.02716	13.0375	9.14425	0.664735	0.56213	0.0989259	10.1727	1.16417	4.64053	36.3706	3.11351	5.69115	2.10675	39.7704	0.00019033	155.391	0.768523	2065.97	0.160291	225.283	2.63945	0.014244	0.0105656	0.522333	0.624885	HCV29_HEPAR_1.016
47	11.0937	12.1738	1.56528	3.89833	69.315	223.86	-17.7583	51.5566	11.092	0.00551206	25000000	2.61982e+07	4.79289	12.4893	10.1002	0.689825	0.520376	0.0579499	8.94158	1.13423	6.0996	33.8606	2.36748	5.42842	2.86353	37.6585	0.00020278	126.914	0.811456	2065.97	0.173562	206.312	2.66085	0.0132659	0.00724044	0.562449	0.707077	HCV29_HEPAR_1.017
48	12.3646	13.1282	1.22137	1.75855	51.7132	159.966	-11.327	40.3863	12.3639	0.00688828	25000000	2.5804e+07	3.21588	10.4008	11.2514	0.64378	0.588097	0.0406308	7.28866	0.994715	8.18511	19.9903	2.16372	7.0515	3.75269	32.5077	0.00020196	106.172	0.797242	2065.97	0.118796	297.868	2.62047	0.0347414	0.00975655	0.398707	0.663859	HCV29_HEPAR_1.018
49	13.2312	14.5519	1.51454	3.45027	85.634	258.817	-28.362	57.272	13.2242	0.00706871	25000000	2.67321e+07	6.92823	14.814	12.7379	0.705738	0.491792	0.0585142	10.3496	1.80684	9.95853	36.6517	1.96804	6.69796	4.54597	50.3163	0.00019094	119.18	0.831175	1154.59	0.17968	206.312	2.64889	0.0142258	0.00724044	0.637871	0.770756	HCV29_HEPAR_1.019
50	13.732	14.2349	1.19381	1.841	65.9276	198.999	-18.7122	47.2153	13.7246	0.00458961	25000000	2.58939e+07	3.57544	10.0113	9.74213	0.809625	0.255351	0.0466779	7.49838	1.96383	5.86205	29.6266	1.26546	3.12643	3.16365	41.909	0.00027058	119.883	0.788078	2065.97	0.195192	157.498	2.73894	0.00918449	0.00552427	0.734346	0.773312	HCV29_HEPAR_1.000
51	12.405	13.814	1.63067	4.22382	77.2611	263.289	-17.9933	59.2678	12.4013	0.00628255	25000000	2.67797e+07	7.11885	14.5369	11.9438	0.704386	0.501474	0.0575671	10.1226	1.45458	7.52199	39.668	2.27797	6.36757	3.43208	38.9476	0.00020264	94.5703	0.790431	2065.97	0.145624	225.148	2.651	0.018459	0.00724044	0.566207	0.711639	HCV29_HEPAR_1.020
52	13.5767	14.2542	1.35322	2.96109	93.9178	290.512	-29.3156	64.6023	13.5707	0.00470516	25000000	2.61202e+07	4.48098	11.5829	9.61172	0.824574	0.192731	0.108567	7.54305	1.83239	5.54666	47.3131	1.15086	3.23746	2.95065	52.2164	0.00026664	110.156	0.722377	1927.8	0.196728	153.805	2.72903	0.00932588	0.00552427	0.791416	0.81092	HCV29_HEPAR_1.001
53	12.7864	13.6664	1.45776	3.43483	88.0766	266.333	-30.1557	57.9209	12.7738	0.00490115	25000000	2.63727e+07	5.49086	12.8651	10.2365	0.82142	0.263383	0.0632194	10.0276	1.9675	5.4487	41.2819	1.47435	3.07691	3.07691	52.2434	0.000253533	114.844	0.812733	1927.8	0.197587	164.09	2.7233	0.00964182	0.00552427	0.740391	0.797564	HCV29_HEPAR_1.002
54	11.2482	12.2874	1.64128	4.53011	71.6575	237.294	-17.3743	54.2832	11.2451	0.00395133	25000000	2.60852e+07	4.34088	12.1939	8.52809	0.838282	0.272541	0.0553092	10.0788	1.32257	4.26237	39.6333	1.56498	2.71211	2.26026	37.7471	0.00024911	101.25	0.837187	2065.97	0.198552	204.611	2.64566	0.0166619	0.00862151	0.693852	0.808202	HCV29_HEPAR_1.004
55	11.0708	11.9843	1.56102	4.04562	70.8944	235.163	-17.3747	53.5196	11.068	0.00441214	25000000	2.60448e+07	4.17933	11.7846	8.69731	0.802758	0.30871	0.0572905	9.44375	1.18469	4.48754	38.5862	1.75376	3.01425	2.21694	37.5402	0.000234267	61.4062	0.77629	1155.47	0.229502	174.644	2.69561	0.00920712	0.00628701	0.670528	0.647105	HCV29_HEPAR_1.005
56	11.7396	12.3905	1.41986	3.53622	81.5509	290.917	-16.0779	65.4731	11.7377	0.00458763	25000000	2.58163e+07	3.26524	10.3732	8.4833	0.804092	0.277	0.0483373	6.74364	1.38141	4.93657	50.0681	1.34764	2.96325	2.51316	37.172	0.00025204	106.172	0.82455	1651.47	0.186175	164.935	2.71403	0.0110485	0.00552427	0.899585	0.718848	HCV29_HEPAR_1.006
57	11.5803	11.7684	1.06051	1.19544	28.8475	95.0923	-0.447411	28.4001	11.5799	0.00339756	25000000	2.51493e+07	0.597003	5.39088	6.21691	0.795527	0.261864	0.023622	3.53778	1.09261	4.28532	13.6015	0.998929	2.53396	2.2787	21.713	0.0002623	59.7656	0.816929	1236.97	0.147292	194.189	2.7195	0.0120266	0.00552427	0.637466	0.733868	HCV29_HEPAR_1.007
58	11.8805	12.836	1.6457	4.94159	79.2444	288.628	-14.0014	65.2431	11.8792	0.00408424	25000000	2.61034e+07	4.41364	12.1181	8.13329	0.873065	0.186828	0.0770261	9.03856	1.15892	4.14268	50.5444	1.22492	2.35703	2.18204	35.1181	0.00025246	56.9531	0.820743	1651.47	0.205711	196.875	2.69852	0.0151148	0.00666839	0.661652	0.715622	HCV29_HEPAR_1.008
59	11.7868	13.8053	2.18054	7.89807	87.0213	296.674	-21.4262	65.595	11.782	0.00456412	25000000	2.72096e+07	8.83851	17.4024	10.7331	0.866295	0.263416	0.111963	15.9405	1.61207	4.50035	49.6598	2.54685	3.02957	2.25438	41.785	0.0002252	147.656	0.80567	822.471	0.176557	206.312	2.64479	0.0133368	0.0078125	0.669475	0.768115	HCV29_HEPAR_1.009
60	9.92577	10.4727	1.16226	1.47119	23.3128	72.0864	-1.68821	21.6246	9.9248	0.00602047	25000000	2.54706e+07	1.88259	8.23017	9.88829	0.654099	0.56389	0.0292147	4.2731	1.5599	8.45067	5.61745	1.535	5.02958	4.21309	21.1308	0.00021584	126.211	0.782521	1236.97	0.164361	203.468	2.65705	0.0229915	0.00975655	0.385434	0.655277	TCCSUP_CTRL.001
61	14.2127	15.8787	1.60041	3.89068	85.1003	261.028	-27.7462	57.3541	14.0964	0.0096871	25000000	2.84816e+07	13.9266	19.1015	16.3086	0.761399	0.447801	0.0332651	16.5241	4.69446	9.4401	36.5017	2.47074	5.40766	5.17457	50.7201	0.00021449	127.617	0.866695	657.718	0.320704	140.6	2.75419	0.0074774	0.00552427	0.809785	0.774567	TCCSUP_CTRL.002
62	13.7114	14.0653	1.07965	1.2281	29.2787	87.1683	-0.805242	28.4735	13.7111	0.00559599	25000000	2.55122e+07	2.04892	8.11192	9.84645	0.733714	0.370809	0.026774	4.06843	1.83162	7.84612	9.29981	1.42482	4.40923	4.15892	24.1449	0.00023827	38.3203	0.812837	1119.34	0.232405	170.434	2.71079	0.0162379	0.00552427	0.483228	0.756048	TCCSUP_CTRL.003
63	13.7781	14.2416	1.10042	1.28613	29.7408	91.3586	-1.00556	28.7352	13.7771	0.00620059	25000000	2.55813e+07	2.32535	8.80048	10.3822	0.711949	0.422798	0.0245229	4.45855	2.27976	9.25337	8.72739	1.55846	5.02604	4.98708	24.4289	0.00021657	53.7891	0.782073	740.094	0.180884	207.768	2.66243	0.0221517	0.00894754	0.435062	0.703589	TCCSUP_CTRL.004
64	13.059	20.5286	3.95817	20.9721	132.426	551.095	-16.0841	116.342	13.0539	0.00789908	25000000	3.35631e+07	34.2522	32.9276	17.7699	0.922399	0.540741	0.0701843	36.5307	1.86293	4.65265	92.1069	10.6444	3.83544	2.50943	35.8393	0.000209987	75	0.750843	1375.14	0.204681	206.91	2.62824	0.0158275	0.00889118	0.516247	0.616077	HCV29_CTRL_1.000
65	15.2754	20.1857	2.34898	8.41437	145.01	450.341	-56.0899	88.9202	15.0554	0.0097051	25000000	3.11081e+07	24.4324	24.3696	18.3241	0.567247	1.11077	0.116533	32.4151	7.79847	6.83868	45.8951	17.2487	14.8931	3.57131	76.9731	0.00020125	54.8438	0.775778	2480.47	0.090618	522.572	2.56232	0.0475209	0.0248162	0.580499	0.666898	HCV29_CTRL_1.001
66	13.1171	16.3492	2.60455	10.8288	107.388	376.768	-26.8666	80.5216	13.0979	0.00405273	25000000	2.81021e+07	12.4085	20.9484	11.0304	0.94791	0.297197	0.065775	26.001	2.48808	4.2795	62.4115	4.24625	2.49808	2.63786	48.2324	0.00023937	116.367	0.724749	2065.97	0.147787	269.288	2.59349	0.0210769	0.0116206	0.46164	0.650172	HCV29_CTRL_1.003
67	13.9399	17.1821	2.54665	10.5556	100.727	387.774	-14.5451	86.1814	13.9369	0.00431319	25000000	2.84703e+07	13.8811	21.8398	12.081	0.995097	0.230817	0.0444182	24.8447	2.34336	4.3052	68.7843	2.70502	2.44052	2.69299	36.7967	0.00024146	58.3594	0.712587	1651.47	0.189506	229.58	2.61616	0.0203746	0.0119466	0.472636	0.624978	HCV29_CTRL_1.004
68	11.4928	11.6635	1.05203	1.15895	23.0037	70.2275	0.13055	23.1342	11.4928	0.00287096	25000000	2.50665e+07	0.266062	4.94757	5.47628	0.811352	0.239852	0.0213746	3.55201	1.22872	4.24679	8.75244	0.84127	2.26496	2.44292	21.145	0.00024635	82.6172	0.830141	2065.97	0.125211	228.502	2.66018	0.0160679	0.00609633	0.754897	0.640046	HCV29_CTRL_1.005
69	11.0002	11.1629	1.05067	1.15294	22.2308	69.6704	0.000699615	22.2315	11.0002	0.00294259	25000000	2.50705e+07	0.282084	4.88899	5.58036	0.814587	0.228049	0.0293028	3.18688	1.35309	4.22634	8.53169	0.726773	2.13292	2.49631	20.8394	0.00025079	86.4844	0.808982	2480.47	0.194661	176.749	2.70006	0.0110485	0.00552427	0.718489	0.639851	HCV29_CTRL_1.006
70	11.9112	12.0896	1.06151	1.21253	31.7451	100.933	-1.86849	29.8766	11.911	0.00263081	25000000	2.50624e+07	0.249426	5.02422	5.14526	0.836606	0.202615	0.0217765	3.59256	1.31717	3.97295	15.429	0.732639	1.9977	2.3748	23.5858	0.00025043	87.5391	0.775139	2065.97	0.145852	237.236	2.63831	0.016323	0.0078125	0.582825	0.687488	HCV29_CTRL_1.007
71	12.9723	13.1664	1.04976	1.14711	24.2027	74.6466	1.00284	25.2055	12.9723	0.00381722	25000000	2.52166e+07	0.866423	6.11723	7.11774	0.800569	0.253429	0.0225291	3.76821	1.6322	4.94597	8.75185	1.05626	2.64903	2.88375	21.7455	0.00024299	78.0469	0.828843	1651.47	0.214124	145.722	2.74246	0.00609633	0.00552427	0.62847	0.65305	HCV29_CTRL_1.008
72	14.6001	17.8704	2.34171	8.40157	119.47	363.694	-41.0461	78.4242	14.5911	0.00543759	25000000	2.8448e+07	13.7919	21.6935	13.2143	0.830681	0.416533	0.0773246	27.6314	2.02461	5.35915	56.3059	6.11979	3.52699	2.90525	63.5176	0.00022495	119.883	0.740514	1651.47	0.199603	245.198	2.59595	0.028572	0.0127556	0.456121	0.602452	HCV29_CTRL_1.009
73	14.2042	14.6995	1.17929	1.72918	55.8955	168.08	-13.1673	42.7283	14.2018	0.00402553	25000000	2.56864e+07	2.74571	9.77919	8.09697	0.822207	0.247785	0.0339294	8.73357	1.58597	4.60416	24.8368	1.58325	2.74611	2.55249	36.7294	0.00023172	132.539	0.775827	2065.97	0.160919	186.725	2.67494	0.0117006	0.00724044	0.745201	0.714922	HCV29_CTRL_1.010
74	13.9944	14.3809	1.12515	1.46197	45.7647	138.9	-8.53737	37.2273	13.9931	0.00397365	25000000	2.54981e+07	1.99238	8.41444	7.70634	0.797742	0.281231	0.0256503	7.41075	1.44593	4.78374	19.1896	1.72214	2.89758	2.62422	31.9554	0.00023268	74.1797	0.750211	1651.47	0.227577	176.749	2.68842	0.0120266	0.00609633	0.709812	0.644118	HCV29_CTRL_1.011
75	12.5467	12.7215	1.05127	1.16511	30.6499	99.6017	-0.90546	29.7444	12.5463	0.00295861	25000000	2.51531e+07	0.612201	5.30897	6.11113	0.828524	0.209065	0.0259841	3.30094	1.61041	4.51025	14.3883	0.721102	2.22892	2.73615	23.3115	0.00027103	117.07	0.793969	1651.47	0.188337	177.405	2.71325	0.0100026	0.00609633	0.748018	0.811743	HCV29_CTRL_1.012
76	13.2131	16.2474	2.62131	11.178	113.161	385.292	-30.2672	82.8942	13.2065	0.00462685	25000000	2.8462e+07	13.8481	21.6392	12.3683	0.97464	0.239839	0.0605849	24.607	2.06299	4.90706	66.1275	2.35529	2.83595	2.76104	51.8426	0.000241693	105	0.713368	1927.8	0.149189	242.521	2.63778	0.0130087	0.0078125	0.371517	0.589673	HCV29_CTRL_1.013
77	13.3968	13.6441	1.08249	1.30284	42.6944	129.512	-6.84593	35.8485	13.3963	0.00319896	25000000	2.52472e+07	0.988918	6.63199	6.40104	0.836126	0.198163	0.0360421	5.01903	1.51566	4.37584	19.5309	0.9565	2.29355	2.52065	29.9134	0.00024597	101.25	0.797679	2480.47	0.141355	203.988	2.67713	0.0121927	0.00609633	0.771324	0.770521	HCV29_CTRL_1.014
78	11.3404	12.7507	1.83267	5.52658	80.8694	249.216	-26.2941	54.5753	11.3359	0.00332006	25000000	2.59696e+07	3.87858	12.14	7.60149	0.854682	0.27722	0.0688269	15.0019	1.6066	4.74487	39.6478	1.91345	2.69586	2.54867	46.6123	0.00022356	60.8203	0.759603	2065.97	0.130525	321.709	2.56282	0.038939	0.0167428	0.473299	0.685095	HCV29_CTRL_1.015
79	11.9109	12.2176	1.10362	1.35327	33.0026	101.516	-4.3586	28.644	11.9092	0.00335324	25000000	2.52166e+07	0.866464	6.42355	6.3777	0.780435	0.299794	0.0277179	6.04984	1.51836	4.63754	12.9851	1.51774	2.61389	2.67713	25.8859	0.00023229	94.5703	0.817903	2065.97	0.134556	261.383	2.6277	0.0195222	0.00965464	0.628735	0.707918	HCV29_CTRL_1.016
80	12.6321	12.7691	1.03537	1.1013	17.3426	54.0511	4.04122	21.3838	12.6321	0.00273194	25000000	2.5025e+07	0.100181	4.47906	5.25905	0.8166	0.227764	0.0182636	2.88065	1.32322	4.22201	5.73658	0.884612	2.31876	2.42598	18.4026	0.00024605	71.0156	0.84776	1651.47	0.154774	230.615	2.6612	0.0187427	0.00828641	0.76298	0.747142	HCV29_CTRL_1.017
81	12.6153	12.987	1.13609	1.51518	41.856	132.864	-6.57062	35.2853	12.6133	0.00349746	25000000	2.52531e+07	1.01243	6.74747	6.51852	0.793253	0.283611	0.0315425	6.57777	1.51146	4.67835	18.8969	1.51484	2.7425	2.62422	28.7017	0.00023051	105.117	0.794662	2480.47	0.124761	312.291	2.60979	0.0268896	0.0103195	0.622973	0.684715	HCV29_CTRL_1.018
82	12.5091	12.9977	1.23872	2.11198	54.9339	182.347	-9.70583	45.2281	12.507	0.00273915	25000000	2.53051e+07	1.22038	7.48211	5.74163	0.874867	0.164162	0.0506491	7.50703	1.19534	3.65234	30.3682	0.902559	1.93943	2.01524	31.7237	0.00024765	86.8359	0.740302	2480.47	0.123518	424.764	2.6002	0.0427737	0.0200783	0.612076	0.773034	HCV29_CTRL_1.019
83	12.013	12.2248	1.0694	1.23297	31.9002	96.6623	-3.66754	28.2326	12.0122	0.00270202	25000000	2.50904e+07	0.361574	5.22792	5.36241	0.828891	0.212812	0.0288263	4.54774	1.57575	4.0564	13.4731	0.924671	2.03352	2.56746	25.4689	0.00024586	72.7734	0.796724	2065.97	0.159954	253.169	2.6422	0.0235118	0.00989159	0.665716	0.702739	HCV29_CTRL_1.021
84	11.3937	11.7655	1.1757	1.75562	49.7711	154.194	-11.2562	38.5148	11.3924	0.00278891	25000000	2.5189e+07	0.755827	6.28742	5.58272	0.840818	0.210792	0.0394721	6.57091	1.49881	4.1989	24.5205	0.865265	2.06994	2.50142	32.3153	0.000248813	60.4688	0.809983	1927.8	0.140938	312.679	2.61221	0.038734	0.018861	0.68034	0.770763	HCV29_CTRL_1.022
85	13.8188	15.1758	1.31389	2.10821	56.0887	175.095	-14.1521	41.9365	13.6397	0.00710806	25000000	2.61626e+07	4.65044	12.5285	12.7883	0.625644	0.67372	0.0529442	11.9114	8.13511	12.3916	17.656	3.82277	7.35398	8.52025	37.2559	0.0001951	91.0547	0.683539	2480.47	0.100981	439.922	2.54663	0.0706607	0.023352	0.264067	0.408127	TCCSUP_hep.001
86	10.4212	11.13	1.18865	1.56372	29.9632	95.2866	-4.56334	25.3998	10.3707	0.00566336	25000000	2.54656e+07	1.86254	8.55831	9.98422	0.660076	0.55312	0.0455613	5.31406	4.60967	9.30515	8.54115	1.74349	4.89745	5.97489	24.7811	0.00020903	61.875	0.687437	822.471	0.146746	310.193	2.5951	0.0320776	0.0110485	0.392981	0.433744	TCCSUP_hep.003
87	12.0759	13.5707	1.39581	2.49208	58.0454	181.703	-16.949	41.0963	11.8109	0.0071613	25000000	2.61283e+07	4.51308	12.4054	12.6794	0.604644	0.75779	0.0580463	12.1152	8.19389	12.0914	18.6458	3.86925	7.30487	8.57238	38.2255	0.00019174	19.6875	0.72144	2480.47	0.0934158	482.218	2.54058	0.0710606	0.0300731	0.353502	0.486074	TCCSUP_hep.004
88	10.6255	11.8283	1.34028	2.2308	48.2631	148.463	-13.5201	34.743	10.3941	0.00653918	25000000	2.58424e+07	3.36978	10.9215	11.6474	0.618797	0.700895	0.0659528	9.34116	6.95663	10.9957	15.5939	2.94171	6.14047	7.62561	33.5869	0.00019592	49.5703	0.689258	1236.97	0.116727	389.558	2.55048	0.0461734	0.027887	0.373777	0.419097	TCCSUP_hep.005
89	10.6233	11.6177	1.27593	1.9276	41.1338	128.316	-9.93733	31.1965	10.4661	0.00604965	25000000	2.56597e+07	2.63882	9.87627	10.9026	0.63282	0.646209	0.0585136	7.82223	6.27458	10.3396	12.8085	2.50656	5.63976	7.11863	30.179	0.00019889	28.125	0.649708	2480.47	0.117902	397.627	2.55992	0.0563837	0.0280145	0.347161	0.420381	TCCSUP_hep.006
90	10.9907	11.9878	1.26602	1.89088	44.1722	140.513	-11.0638	33.1084	10.8583	0.00604381	25000000	2.56178e+07	2.47112	9.59389	10.69	0.635447	0.638601	0.0524507	7.9043	6.19231	10.4228	14.1804	2.52272	5.81554	7.11674	31.6536	0.000202	65.3906	0.706315	2065.97	0.0997996	444.538	2.55332	0.077021	0.0364271	0.433182	0.45801	TCCSUP_hep.007
91	10.5161	11.7172	1.34173	2.40438	56.3594	172.458	-17.9536	38.4059	10.1382	0.00560593	25000000	2.57847e+07	3.13875	10.4726	10.8337	0.636283	0.664953	0.0735073	9.96538	8.25502	10.328	19.9729	2.79751	5.59501	8.22987	37.994	0.00020791	20.7422	0.686252	2480.47	0.0982193	563.808	2.53191	0.0903498	0.0319607	0.378495	0.474003	TCCSUP_hep.008
92	11.7003	14.8527	2.13322	7.87536	116.872	361.344	-46.7181	70.154	10.9997	0.00749417	25000000	2.7861e+07	11.4438	19.0126	14.7644	0.656228	0.772907	0.0741722	21.9357	11.9145	12.1275	47.5148	5.22414	7.33868	9.82637	66.7944	0.00019648	150.469	0.741413	822.471	0.139723	335.562	2.57606	0.0699765	0.0257557	0.444303	0.622414	TCCSUP_hep.009
93	10.7849	11.4371	1.16779	1.49381	29.4025	92.8289	-3.89487	25.5077	10.7506	0.00568488	25000000	2.54492e+07	1.79666	8.39071	9.87209	0.673286	0.517883	0.0430539	5.10803	4.3717	9.12632	8.5179	1.66109	4.71285	5.83312	24.5107	0.00020928	29.5312	0.692753	2480.47	0.0967199	375.244	2.593	0.084962	0.0236149	0.3473	0.354668	TCCSUP_hep.010
94	13.3537	15.5138	1.54104	3.29301	80.9217	250.673	-27.0028	53.9189	12.9598	0.00761781	25000000	2.69206e+07	7.68238	15.5387	14.306	0.607138	0.792775	0.0660685	16.1275	9.70321	14.4851	28.0342	4.8135	8.91389	10.1173	49.1601	0.00018218	9.49219	0.673934	2065.97	0.117427	453.849	2.5431	0.0506914	0.0192347	0.40135	0.503039	TCCSUP_hep.011
95	11.3396	12.27	1.24539	1.80219	40.1006	123.517	-8.67824	31.4223	11.2286	0.00610927	25000000	2.56366e+07	2.54652	9.64397	10.7881	0.643952	0.609187	0.0520419	7.92965	5.91868	10.1306	12.3532	2.52959	5.57491	6.87655	29.6428	0.0002008	11.6016	0.711008	1651.47	0.107612	464.918	2.55395	0.063346	0.0273879	0.392092	0.445617	TCCSUP_hep.012
96	11.9763	13.4306	1.44975	2.94349	79.3511	245.836	-26.9245	52.4266	11.7909	0.00703818	25000000	2.62831e+07	5.1323	12.8867	12.4793	0.636307	0.656171	0.0714876	11.5632	7.25628	11.3879	31.3021	3.32877	6.54074	7.70873	48.1795	0.00019996	30.4688	0.672948	1927.8	0.109898	442.875	2.56291	0.0679927	0.0309179	0.401091	0.481072	TCCSUP_hep.013
97	11.2968	11.9308	1.1653	1.50729	34.1793	105.265	-5.71711	28.4622	11.2527	0.00558973	25000000	2.54573e+07	1.82911	8.47009	9.78443	0.684408	0.492631	0.0444202	5.67315	4.48585	8.59043	11.0015	1.79027	4.59119	5.6307	26.7964	0.00021096	15	0.677166	1927.8	0.110395	343.707	2.60231	0.0535952	0.0241719	0.314377	0.438638	TCCSUP_hep.014
98	12.9703	14.6254	1.40574	2.48441	62.7407	193.76	-18.1237	44.617	12.8547	0.00733565	25000000	2.63336e+07	5.33438	13.4639	13.1494	0.605371	0.748872	0.053863	12.5635	6.23418	14.0846	20.3603	3.92229	8.20116	8.73602	40.257	0.00017344	63.9844	0.730472	1651.47	0.147558	384.942	2.54413	0.0438905	0.0222044	0.444266	0.506187	TCCSUP_hep.015
99	11.5812	12.761	1.30618	2.07674	51.1677	157.873	-14.0107	37.157	11.3931	0.00585657	25000000	2.57179e+07	2.87175	9.96103	10.762	0.629713	0.667628	0.0562873	9.22851	7.09274	11.4689	16.8211	2.81851	6.4466	7.9458	35.0815	0.00021301	43.9453	0.710159	1983.59	0.107967	521.513	2.54073	0.086009	0.0396286	0.540255	0.494887	TCCSUP_hep.016
100	10.315	11.1847	1.23851	1.75192	35.0595	108.605	-7.22043	27.8391	10.2262	0.00611607	25000000	2.55803e+07	2.32133	9.22525	10.6763	0.640263	0.614318	0.0525734	6.7176	5.37019	9.88438	10.3593	2.14254	5.3453	6.58222	27.2124	0.00020718	9.14062	0.751535	2065.97	0.101795	452.234	2.57698	0.0614046	0.0243853	0.421212	0.446165	TCCSUP_hep.017
101	11.5535	13.5392	1.67355	4.38137	92.0103	286.741	-33.8053	58.205	11.214	0.00752092	25000000	2.69386e+07	7.75455	15.2889	13.4961	0.635745	0.715931	0.0752889	14.3308	8.71507	12.7513	36.9037	3.60036	7.20072	8.40084	54.3055	0.000204	26.7188	0.717085	822.471	0.126216	354.958	2.58767	0.0424959	0.019335	0.39612	0.495923	TCCSUP_hep.018
102	10.8176	12.3016	1.4507	2.87112	67.5367	207.815	-22.682	44.8547	10.5596	0.00677342	25000000	2.61212e+07	4.48463	12.1886	12.2188	0.616332	0.726042	0.0690642	10.7239	7.33568	12.0359	24.8827	3.09133	6.7908	8.20977	42.7719	0.00020396	103.594	0.722858	2480.47	0.110181	419.808	2.55505	0.054358	0.0241527	0.431416	0.518048	TCCSUP_hep.019
103	26.8121	28.2069	1.13427	1.36799	53.2137	170.469	0.204944	53.4187	26.8121	0.0111235	25000000	2.70254e+07	8.10172	16.6323	18.6336	0.684547	0.481759	0.0363784	8.19449	8.12127	22.9305	12.2089	3.22266	11.2793	14.409	36.5028	0.00016365	70.3125	0.720242	2065.97	0.0862474	469.146	2.50154	0.0581374	0.0189978	0.627959	0.759336	HCV29_hep.016
104	25.001	26.3912	1.1446	1.40128	53.5644	180.3	-1.74563	51.8188	24.9953	0.00829074	25000000	2.62181e+07	4.87229	13.811	14.3793	0.674664	0.508497	0.0369395	8.69442	7.78008	21.6555	12.6506	3.39633	10.968	13.4295	36.5495	0.00013946	7.03125	0.779072	1651.47	0.097223	499.518	2.4499	0.0471188	0.0274952	0.513452	0.512652	HCV29_hep.017
105	22.9393	23.9298	1.12222	1.34466	42.908	140.623	1.50877	44.4167	22.9393	0.00768945	25000000	2.59558e+07	3.82331	12.5762	13.6205	0.681838	0.487107	0.0295077	8.36922	5.76053	16.5986	9.31076	3.19004	9.54418	9.80353	30.863	0.00014214	15.8203	0.773154	1651.47	0.115569	335.562	2.4837	0.0512721	0.015966	0.38223	0.522066	HCV29_hep.018
106	18.6794	20.7713	1.29274	1.88472	61.5174	199.971	-12.1355	49.3819	18.5799	0.00806696	25000000	2.62192e+07	4.87661	13.6035	14.0531	0.589705	0.77256	0.0447015	11.7447	7.69111	22.0862	14.1983	4.31208	13.2868	12.6558	39.7202	0.00014877	141.68	0.714097	2480.47	0.0794131	667.393	2.44031	0.115431	0.0476254	0.41114	0.477841	HCV29_hep.019
107	14.7154	15.2442	1.12666	1.4167	45.761	150.612	-5.30092	40.4601	14.7006	0.00392164	25000000	2.5279e+07	1.11605	7.15628	7.6054	0.718746	0.410322	0.0330983	7.15248	3.74095	7.60741	19.2197	2.2813	4.83779	4.29848	29.4222	0.00021844	52.7344	0.788414	2480.47	0.083821	719.668	2.51487	0.102354	0.0359104	0.598686	0.71488	HCV29_hep.020
108	17.1567	18.0407	1.13607	1.3933	43.1136	143.047	-4.33291	38.7807	17.1048	0.00478044	25000000	2.54416e+07	1.7663	8.70201	9.31042	0.722965	0.409316	0.0462008	7.62472	8.00019	10.7399	13.8512	2.18703	5.25929	9.8156	31.8161	0.00019341	15.8203	0.690432	2480.47	0.0645322	727.364	2.49639	0.0710876	0.0683185	0.290588	0.411698	HCV29_hep.021
109	10.7031	12.2319	1.39725	2.67933	64.131	208.085	-21.3498	42.7812	10.3653	0.00486785	25000000	2.5746e+07	2.98401	10.1731	10.0386	0.609324	0.753265	0.0775364	9.67512	7.92607	12.8094	22.421	3.01611	7.55845	8.21255	41.1354	0.00019871	5.625	0.691793	2480.47	0.0686372	769.659	2.50919	0.065918	0.0779348	0.348273	0.438467	HCV29_hep.022
110	11.7397	13.2273	1.51586	3.31018	79.8764	256.925	-25.8352	54.0412	11.6734	0.00549957	25000000	2.59315e+07	3.72595	11.3073	10.3743	0.634626	0.68579	0.0493172	10.9955	4.87673	11.4983	33.2634	2.88083	7.01995	6.79995	46.7123	0.000218627	106.875	0.76115	1927.8	0.0885009	482.854	2.5338	0.0570141	0.0342548	0.382183	0.564841	HCV29_hep.023
111	14.3936	16.4209	1.63014	3.7642	82.8736	267.324	-24.1912	58.6824	14.379	0.00815323	25000000	2.72888e+07	9.15518	16.4431	14.4502	0.6146	0.769859	0.0284172	18.2471	3.58885	10.5753	31.8709	5.82354	8.36056	5.59413	46.8186	0.00019266	97.0312	0.790297	2480.47	0.115627	340.177	2.5802	0.0349995	0.0141239	0.716347	0.760161	HCV29_hep.024
112	10.548	11.5677	1.37931	2.51235	54.3094	167.114	-16.3558	37.9537	10.4718	0.0047304	25000000	2.55724e+07	2.28967	9.27465	8.87114	0.634769	0.652231	0.0519858	10.2551	4.93548	7.48701	19.7026	3.37309	5.13845	4.82321	36.0952	0.00020765	116.719	0.803274	2065.97	0.116745	414.927	2.53889	0.0378589	0.0239063	0.533424	0.627299	HCV29_hep.025
113	12.401	14.3963	1.65531	3.91284	79.8126	251.196	-26.909	52.9036	12.2783	0.00679786	25000000	2.67284e+07	6.91378	14.49	12.8232	0.615629	0.760664	0.0586455	15.9062	6.25929	11.7402	29.4092	4.63738	7.68983	7.39633	48.0761	0.000206107	110.625	0.737339	2480.47	0.106505	406.877	2.56945	0.0896303	0.0260788	0.295789	0.51651	HCV29_hep.026
114	10.3936	10.8769	1.13782	1.40632	26.4498	84.4285	-2.76237	23.6875	10.3894	0.00467686	25000000	2.52718e+07	1.08737	6.9058	8.1271	0.685996	0.483167	0.0338513	4.5819	2.93512	7.50438	7.826	1.55448	4.19888	4.43116	22.8705	0.00022042	16.5234	0.780129	2065.97	0.0993619	332.522	2.60687	0.0726855	0.019907	0.407428	0.562875	HCV29_hep.027
115	10.4115	11.1021	1.22495	1.77726	42.4868	131.153	-10.627	31.8598	10.3737	0.00488361	25000000	2.54534e+07	1.81364	8.07241	8.86563	0.671644	0.527891	0.0508305	7.0107	4.32216	7.52569	15.3087	2.13549	4.45109	4.83702	30.5916	0.00022759	79.4531	0.743727	740.094	0.118038	402.242	2.60277	0.0619738	0.0287561	0.496209	0.53354	HCV29_hep.028
116	11.8351	13.5373	1.57604	3.5409	73.1761	227.608	-24.3225	48.8536	11.6852	0.006266	25000000	2.64472e+07	5.78891	13.5079	11.8775	0.633701	0.710357	0.0491306	14.0041	6.57847	11.0086	27.4807	3.75108	6.8498	6.93134	45.0945	0.00020151	49.2188	0.764033	1651.47	0.120985	367.642	2.56354	0.0432044	0.0234053	0.481036	0.593406	HCV29_hep.029
117	10.373	10.8748	1.14369	1.42724	24.4362	76.982	-1.78452	22.6517	10.3647	0.00449752	25000000	2.52192e+07	0.876628	6.59464	7.76657	0.679459	0.49623	0.036766	5.00931	3.36914	7.13201	6.63403	1.77245	4.16948	4.43957	21.8602	0.00021522	25.6641	0.71587	1236.97	0.0960098	459.835	2.57623	0.0600445	0.0268398	0.42217	0.470082	HCV29_hep.030
118	11.2623	11.8902	1.16394	1.49194	27.1425	84.9867	-2.19778	24.9447	11.2572	0.00463186	25000000	2.53119e+07	1.24777	7.69497	8.53105	0.673248	0.515904	0.0395561	6.03808	3.54966	8.55733	7.24642	2.03919	4.66102	5.42571	23.1958	0.00019738	80.8594	0.725482	822.471	0.14072	342.274	2.55943	0.0412757	0.0215048	0.450866	0.52242	HCV29_ctrl.001
119	9.28856	10.0053	1.2518	1.87232	37.2458	116.034	-8.92737	28.3185	9.24453	0.00424891	25000000	2.52833e+07	1.13331	7.49171	7.92238	0.671677	0.543922	0.0520883	6.71381	4.09976	7.48831	13.3091	1.91454	4.13787	4.97162	27.8843	0.000205453	29.0625	0.679302	822.471	0.153304	323.363	2.55192	0.0430925	0.0231415	0.381723	0.46225	HCV29_ctrl.002
120	8.73908	9.49773	1.27606	1.94585	32.9186	103.512	-7.60818	25.3104	8.67068	0.00407931	25000000	2.52653e+07	1.06129	7.26277	7.70086	0.648135	0.622583	0.0452435	6.82665	4.11713	7.52127	10.5193	2.14593	4.29186	4.96509	25.9615	0.00020459	13.3594	0.738986	1651.47	0.119458	419.542	2.532	0.0384933	0.0225028	0.464555	0.545543	HCV29_ctrl.003
121	8.9586	10.6301	1.62173	4.13343	82.8349	257.727	-32.0688	50.766	8.49202	0.00574216	25000000	2.5774e+07	3.09597	10.8522	10.1797	0.605737	0.821205	0.0773001	10.646	7.58098	12.287	33.2203	2.82145	6.46204	9.01045	50.3311	0.00018776	84.375	0.684615	2480.47	0.0772322	549.509	2.4941	0.0490653	0.0364008	0.326845	0.487154	HCV29_ctrl.004
122	9.18807	10.1742	1.3294	2.10845	31.2507	100.416	-6.43242	24.8183	9.07352	0.00520884	25000000	2.57286e+07	2.91437	10.7339	10.6019	0.575042	0.814398	0.0586401	9.12054	5.80008	7.78506	7.09755	3.92286	5.13612	6.36959	25.0942	0.0001861	13.7109	0.685762	2065.97	0.111499	253.818	2.60491	0.0406317	0.0122727	0.419184	0.554727	HCV29_ctrl.005
123	11.4894	12.3001	1.21003	1.66266	32.7909	103.92	-4.89422	27.8967	11.4089	0.00473164	25000000	2.53677e+07	1.47083	8.03746	8.85209	0.652434	0.584672	0.0476489	7.54107	5.95964	8.91478	8.93575	2.64297	5.16008	6.43962	26.0521	0.0001994	59.7656	0.635116	2065.97	0.128555	439.922	2.52565	0.0413123	0.0252321	0.342393	0.466924	HCV29_ctrl.006
124	12.6668	13.5176	1.2142	1.68707	34.7399	110.577	-4.53705	30.2028	12.6464	0.00464755	25000000	2.5349e+07	1.39581	8.08751	8.64377	0.646991	0.597756	0.0404792	9.20129	4.72354	9.1015	9.23309	3.33356	5.48283	6.07498	26.6904	0.00019409	60.4688	0.673466	1651.47	0.0981904	482.218	2.49685	0.0753575	0.02919	0.368935	0.450984	HCV29_ctrl.007
125	10.9484	11.6496	1.20798	1.67409	33.7898	105.412	-5.78252	28.0073	10.9356	0.00446628	25000000	2.5325e+07	1.29983	7.65342	8.29488	0.655667	0.564956	0.0423552	7.49163	3.80253	7.83494	10.2176	2.5544	4.76536	4.98001	26.2524	0.00020392	60.4688	0.713732	2065.97	0.126684	439.922	2.54113	0.0387587	0.0212317	0.45093	0.503916	HCV29_ctrl.008
126	11.0533	11.977	1.25347	1.82065	36.7622	118.396	-7.21777	29.5445	11.0073	0.00483435	25000000	2.54045e+07	1.61796	8.53803	8.92639	0.634032	0.632417	0.0486931	7.92686	4.90652	9.62752	10.659	2.61318	5.68482	6.41834	27.8052	0.00018969	30.9375	0.661473	2065.97	0.106824	432.227	2.51942	0.0674865	0.0291615	0.359428	0.446217	HCV29_ctrl.009
127	9.69456	10.6396	1.30091	2.02837	40.3606	127.865	-10.7453	29.6153	9.62892	0.00435111	25000000	2.53214e+07	1.28577	7.85539	8.26904	0.629145	0.65583	0.0556993	7.65266	4.69929	9.25747	12.6889	2.36991	5.28293	6.17165	30.0189	0.0001994	42.1875	0.639804	1651.47	0.137099	420.153	2.521	0.0395565	0.0388229	0.259569	0.432502	HCV29_ctrl.010
128	9.05117	11.1035	1.72799	4.08286	59.8485	190.202	-21.1075	38.7411	8.69106	0.00639822	25000000	2.60902e+07	4.36064	12.5703	11.9955	0.542095	1.03866	0.0662277	13.4399	6.67667	12.3262	18.1697	4.65657	8.17182	7.85225	38.8504	0.000177973	23.9062	0.689225	1375.14	0.141836	363.414	2.52591	0.0380821	0.0266782	0.38077	0.489823	HCV29_ctrl.011
129	9.56266	12.2821	2.12789	7.41536	90.8305	286.103	-35.1235	55.7071	8.94436	0.00620132	25000000	2.68741e+07	7.49632	16.3114	12.4949	0.610446	0.871188	0.098477	17.5781	9.67103	10.8739	35.5873	4.94267	7.11745	8.69911	53.1832	0.0001724	0	0.800361	2480.47	0.0990947	329.59	2.5429	0.0247053	0.0234375	0.505028	0.642802	HCV29_ctrl.012
130	9.10985	9.71941	1.19381	1.59639	25.8877	84.0595	-3.81135	22.0763	9.06345	0.00373503	25000000	2.51699e+07	0.679741	6.374	7.02225	0.666758	0.541953	0.0473675	5.248	4.28951	7.52058	7.49419	1.61846	4.04616	5.11927	22.7289	0.00020921	30.9375	0.703836	2480.47	0.0982375	496.517	2.53646	0.0466307	0.0279822	0.415473	0.457221	HCV29_ctrl.013
131	10.9612	12.9104	1.57019	3.2984	66.519	211.514	-22.1097	44.4093	10.6844	0.00588868	25000000	2.59321e+07	3.72827	11.728	11.1777	0.563748	0.915752	0.0699642	13.33	7.37878	12.2843	21.1927	4.72617	8.85219	8.28955	41.7478	0.00018702	38.3203	0.683234	1569.09	0.101002	482.218	2.4886	0.0944155	0.0390253	0.370484	0.455156	HCV29_ctrl.014
132	12.7415	15.862	1.94576	5.54188	100.695	320.045	-37.1186	63.5763	12.4009	0.00776035	25000000	2.81215e+07	12.486	19.2724	14.9784	0.604711	0.870018	0.0610627	21.8907	7.83427	15.3291	37.2782	5.7518	9.55015	9.82147	58.1149	0.00018594	16.875	0.698965	2480.47	0.0975443	397.254	2.56865	0.0394098	0.017941	0.337997	0.499754	HCV29_ctrl.015
133	10.9699	12.078	1.27246	1.87842	49.4622	159.323	-13.9057	35.5566	10.858	0.00510057	25000000	2.55504e+07	2.20178	9.49779	9.53245	0.624926	0.668139	0.0546904	6.67895	5.3846	12.388	16.2647	2.27356	6.296	8.10319	34.628	0.00018052	28.8281	0.631427	2480.47	0.0670417	628.098	2.5355	0.115853	0.0471283	0.468933	0.380657	TCCSUP_CTRL.031
134	18.2974	20.8595	1.42234	2.48316	80.2583	278.489	-21.5253	58.7329	18.2159	0.00833681	25000000	2.6946e+07	7.78419	16.8199	14.9768	0.571192	0.864623	0.0467639	18.0693	6.80741	21.2372	21.5912	6.5039	13.8484	12.2999	48.3147	0.00013532	54.1406	0.798904	2065.97	0.0912916	530.823	2.50568	0.0815709	0.0293245	0.588459	0.65881	TCCSUP_CTRL.032
135	19.9305	22.478	1.43892	2.72755	86.3046	297.136	-19.1708	67.1338	19.5618	0.0087339	25000000	2.70139e+07	8.05547	16.6103	15.3279	0.568403	0.886089	0.0598113	16.7342	8.05762	23.5347	28.27	6.20371	14.3499	13.6668	47.481	0.0001497	18.9844	0.754817	2480.47	0.0631181	769.659	2.48074	0.122954	0.0347926	0.436228	0.49008	TCCSUP_CTRL.033
136	21.1896	28.0969	1.96728	5.03358	146.914	467.871	-51.8578	95.0563	20.707	0.0224838	25000000	3.9105e+07	56.42	36.3953	32.7221	0.457737	1.45213	0.0522912	43.0836	12.6734	24.0371	32.6135	19.2297	27.7676	13.1531	77.3033	0.00013729	51.6797	0.815788	1651.47	0.162039	259.87	2.60352	0.0291815	0.0112176	0.638666	0.756753	TCCSUP_CTRL.034
137	13.4332	15.9712	1.50301	2.80203	68.2044	226.622	-20.9239	47.2806	12.992	0.00790251	25000000	2.63535e+07	5.41407	14.058	13.8879	0.550116	0.985796	0.0583235	13.2602	7.04647	21.4679	18.3627	4.52359	12.4974	11.769	42.8208	0.0001422	21.4453	0.757162	2480.47	0.104493	578.107	2.46915	0.0760831	0.0379887	0.431986	0.49874	TCCSUP_CTRL.035
138	28.0143	35.9352	1.8533	4.32177	166.577	544.091	-54.608	111.969	27.7731	0.0241708	25000000	4.11792e+07	64.7169	38.8208	34.9377	0.446436	1.47032	0.0408104	53.4617	11.2901	27.482	29.9489	24.4958	37.0466	14.0223	85.0861	0.00013546	85.7812	0.81655	2480.47	0.1042	359.574	2.54382	0.0365651	0.017021	0.715127	0.74442	TCCSUP_CTRL.036
139	23.1755	28.9124	1.80241	4.17115	136.683	440.898	-44.5221	92.1608	22.9735	0.0182518	25000000	3.44858e+07	37.943	33.1652	29.751	0.465953	1.36567	0.0424424	41.7151	9.57987	21.2115	28.6894	18.623	27.0357	11.5045	72.3348	0.00013566	64.6875	0.725533	2065.97	0.12563	286.642	2.5552	0.0292997	0.01672	0.533716	0.581757	TCCSUP_CTRL.037
140	24.687	33.0114	2.06454	5.60291	173.262	564.871	-61.3252	111.937	24.1877	0.023307	25000000	4.21231e+07	68.4923	39.6055	33.8837	0.468256	1.40368	0.0496954	51.0567	11.8039	31.2174	41.4135	22.0992	30.0944	16.1701	89.6545	0.00014393	108.281	0.777194	1651.47	0.113955	386.225	2.60382	0.041377	0.0167369	0.574984	0.686299	TCCSUP_CTRL.038
141	14.7102	16.3265	1.35046	2.26564	73.9531	246.694	-18.9027	55.0504	14.6221	0.00513866	25000000	2.56439e+07	2.57571	10.4841	9.79261	0.621483	0.687146	0.0541928	12.1175	6.71246	14.8189	28.8147	3.70163	8.40114	10.04	43.0356	0.00015864	167.344	0.721244	2480.47	0.0769316	706.688	2.44955	0.0768621	0.0351556	0.386793	0.455004	TCCSUP_CTRL.039
142	18.4948	30.4927	2.51214	7.98679	175.952	558.571	-69.7194	106.233	16.5787	0.0396029	25000000	5.87833e+07	135.133	48.8973	46.3366	0.351156	2.27081	0.063297	66.4917	18.6476	25.5229	19.3245	44.665	32.8151	14.5845	89.1478	0.00017108	39.375	0.789987	2480.47	0.13355	209.224	2.6849	0.0142589	0.00552427	0.608696	0.68894	TCCSUP_CTRL.040
143	14.8451	17.8645	1.81978	4.80892	113.127	338.268	-41.1067	72.0204	14.6507	0.0125185	25000000	2.86679e+07	14.6715	21.36	18.6975	0.597703	0.838845	0.0643354	21.6982	7.42772	15.9945	42.1288	6.15636	10.6227	10.3813	64.2193	0.00016346	5.625	0.760169	2480.47	0.109063	370.162	2.58387	0.0494106	0.0165728	0.379222	0.589648	TCCSUP_CTRL.041
144	10.8892	12.6928	1.51185	3.17495	63.7192	203.974	-20.6197	43.0996	10.5348	0.00588969	25000000	2.61098e+07	4.4393	11.9976	11.0139	0.580971	0.872693	0.0601873	11.7242	6.80533	14.0801	21.2331	3.68331	8.37315	8.60676	40.4297	0.00017662	52.3828	0.719796	2065.97	0.0874156	631.588	2.51949	0.0597376	0.0384234	0.37184	0.443609	TCCSUP_CTRL.042
145	10.7562	11.8768	1.36082	2.40533	57.2556	182.335	-16.7872	40.4684	10.6859	0.00531388	25000000	2.59015e+07	3.6058	10.2875	9.86274	0.637322	0.646993	0.0518413	8.47829	4.94011	10.4511	21.7945	2.51143	5.92848	6.75634	37.0212	0.00018083	40.0781	0.749396	2065.97	0.0932468	455.293	2.56754	0.0625813	0.0255486	0.436593	0.568351	TCCSUP_CTRL.043
146	15.279	18.1359	1.57453	3.58304	88.7548	288.641	-29.3878	59.3669	14.7017	0.00826633	25000000	2.74894e+07	9.95759	17.2823	15.6869	0.588643	0.868486	0.0669925	15.8845	10.2499	23.1154	28.4162	4.59887	12.2959	14.2323	53.4438	0.00016664	10.8984	0.693739	2480.47	0.0661661	766.658	2.52722	0.101516	0.0424467	0.367868	0.428762	TCCSUP_CTRL.044
147	17.667	24.4479	2.20339	6.60858	142.612	451.987	-53.4761	89.1359	16.8457	0.0250824	25000000	3.84687e+07	53.8749	36.5094	33.5245	0.480564	1.39113	0.0624856	42.5896	12.7284	25.4353	37.9286	18.7773	19.1513	14.3635	76.7549	0.00015381	99.4922	0.831406	2065.97	0.200689	210.611	2.64269	0.0193494	0.00894754	0.755023	0.806359	TCCSUP_CTRL.045
148	7.35512	8.23789	1.78065	5.31251	57.2059	176.547	-19.0402	38.1658	7.35127	0.00396421	25000000	2.56306e+07	2.52243	9.15844	7.07388	0.725322	0.415048	0.12364	7.62034	0.937452	3.04064	26.7906	2.10656	2.76545	1.47981	35.5433	0.00022882	84.7266	0.798954	822.471	0.174842	202.649	2.66153	0.0150439	0.00552427	0.746643	0.559733	TCCSUP_CTRL_3.010
149	6.69322	6.97904	1.24066	2.09671	34.8288	108.958	-8.77031	26.0585	6.69218	0.00237737	25000000	2.50354e+07	0.141689	4.81256	4.23389	0.772639	0.313875	0.0513548	3.81569	0.701478	2.40053	17.0245	1.01419	1.75131	1.2039	25.0388	0.00024302	104.062	0.782791	1651.47	0.157594	221.927	2.64771	0.015966	0.00862151	0.609992	0.731144	TCCSUP_CTRL_3.011
150	6.3005	6.46129	1.12432	1.49462	25.1063	79.8366	-4.59837	20.5079	6.30014	0.00195225	25000000	2.49282e+07	-0.287146	3.44632	3.39365	0.793273	0.247953	0.0608503	2.83941	0.585284	2.10423	12.3619	0.719684	1.39005	1.09975	20.6347	0.00024238	91.0547	0.733936	1651.47	0.136775	247.78	2.64605	0.0183163	0.00862151	0.517227	0.617421	TCCSUP_CTRL_3.012
151	6.66049	7.01274	1.33405	2.66459	38.3119	122.112	-9.74259	28.5694	6.65945	0.00231208	25000000	2.50776e+07	0.310323	5.25127	4.27217	0.796269	0.266901	0.0764746	4.11846	0.66526	2.24189	19.7614	0.943117	1.64753	1.15486	25.9599	0.00024288	105.469	0.74914	2065.97	0.162985	215.73	2.64377	0.0194084	0.00724044	0.508096	0.675966	TCCSUP_CTRL_3.013
152	6.48985	6.60709	1.06887	1.22512	18.6389	58.9183	-1.89978	16.7392	6.48963	0.00221135	25000000	2.49229e+07	-0.308252	3.23862	3.64591	0.776637	0.277727	0.0427273	2.34729	0.604607	2.27501	8.2296	0.718333	1.55556	1.1759	18.1354	0.00024426	92.4609	0.80277	2065.97	0.152682	193.899	2.70032	0.0099935	0.00552427	0.71848	0.595293	TCCSUP_CTRL_3.014
153	6.73041	6.99231	1.21382	1.9531	35.48	104.913	-10.1282	25.3518	6.72969	0.00254716	25000000	2.50313e+07	0.125109	4.71832	4.37345	0.782354	0.235126	0.113061	3.63966	0.69434	2.50334	16.4138	0.886699	1.68929	1.31219	26.4902	0.00023926	102.305	0.81428	2065.97	0.185838	202.649	2.6586	0.0220208	0.00724044	0.722376	0.702529	TCCSUP_CTRL_3.015
154	6.77564	7.04433	1.22617	2.03994	37.466	112.296	-10.9541	26.5119	6.77445	0.00239365	25000000	2.50344e+07	0.137717	4.7283	4.24253	0.79032	0.248237	0.0878238	3.76792	0.73178	2.43944	17.5954	0.908507	1.60289	1.25499	27.3592	0.0002448	101.602	0.751502	1651.47	0.17987	199.183	2.66965	0.0136537	0.00780342	0.568341	0.670422	TCCSUP_CTRL_3.016
155	6.7428	6.92211	1.11616	1.42781	24.657	76.6526	-4.3213	20.3357	6.74258	0.00253496	25000000	2.49818e+07	-0.0726932	4.04339	4.24482	0.76558	0.323914	0.0294861	3.07364	0.726995	2.54237	11.2927	0.88164	1.7303	1.32435	20.7523	0.00024344	84.0234	0.818918	1236.97	0.210609	179.906	2.69214	0.0120266	0.00552427	0.746669	0.59554	TCCSUP_CTRL_3.017
156	6.54345	6.70668	1.11698	1.45791	27.6424	86.3315	-5.85513	21.7873	6.54289	0.00238942	25000000	2.49713e+07	-0.114666	3.87179	4.03885	0.783726	0.253376	0.0691961	2.71344	0.697139	2.27181	13.2293	0.780958	1.51747	1.20396	22.1147	0.00024844	85.3125	0.766795	1927.8	0.222015	162.358	2.71399	0.00920712	0.00552427	0.631093	0.590902	TCCSUP_CTRL_3.018
157	6.93668	7.12011	1.12108	1.46489	28.0143	86.2928	-5.73372	22.2806	6.93633	0.00248016	25000000	2.49836e+07	-0.0657668	4.09745	4.21762	0.775451	0.296865	0.044414	3.12105	0.706159	2.53135	13.093	0.839729	1.75859	1.25199	22.3229	0.00024228	83.6719	0.802581	1236.97	0.221099	188.78	2.67864	0.0161789	0.00552427	0.69024	0.608477	TCCSUP_CTRL_3.019
158	7.76886	13.7819	3.69494	16.7118	116	357.173	-49.261	66.7391	7.59213	0.014739	25000000	3.44451e+07	37.7802	29.0981	23.5397	0.615384	1.11388	0.106352	30.1403	5.31758	5.09559	43.6677	13.0941	5.06471	3.27353	64.1736	0.00024389	103.711	0.848366	2065.97	0.180223	147.907	2.75644	0.00552427	0.00552427	0.576505	0.774335	TCCSUP_CTRL_3.001
159	6.12865	6.23711	1.06584	1.21121	17.6544	52.3791	-2.63684	15.0175	6.12838	0.00201879	25000000	2.49029e+07	-0.388297	2.96446	3.3631	0.781429	0.268029	0.0459697	2.08436	0.632815	2.23675	7.0356	0.637135	1.40983	1.20649	18.5718	0.00024209	52.7344	0.840585	1651.47	0.138014	223.383	2.67428	0.0151248	0.00552427	0.742489	0.626223	TCCSUP_CTRL_3.020
160	7.57171	8.73189	1.98535	6.66989	55.5473	191.737	-12.8424	42.7049	7.57017	0.00461727	25000000	2.5906e+07	3.6241	10.4074	8.07711	0.713332	0.504817	0.087616	8.56847	0.860769	3.25209	30.4078	2.47582	3.27493	1.61219	29.3887	0.00023317	113.203	0.797674	2065.97	0.136091	244.254	2.6508	0.0212174	0.00828641	0.63709	0.671967	TCCSUP_CTRL_3.002
161	7.69599	8.84161	1.93348	6.18256	51.9701	184.873	-10.4436	41.5265	7.69477	0.00478857	25000000	2.59102e+07	3.64093	10.5757	8.35491	0.690673	0.568164	0.0649259	8.87767	0.967181	3.34153	28.6956	2.68225	3.56056	1.57963	27.0317	0.000231	77.6953	0.845894	1569.09	0.197435	219.084	2.6535	0.0197624	0.00804945	0.697073	0.710774	TCCSUP_CTRL_3.003
162	6.2195	6.44296	1.17657	1.73796	31.2432	98.019	-7.84084	23.4024	6.21818	0.00247381	25000000	2.49977e+07	-0.00922949	4.17682	4.12837	0.750242	0.340673	0.0525307	3.33546	0.743987	2.49001	14.8012	0.977741	1.75774	1.29079	23.7065	0.00024844	91.875	0.828309	1927.8	0.143817	247.031	2.66021	0.0192386	0.00552427	0.667991	0.606507	TCCSUP_CTRL_3.004
163	6.9496	7.47598	1.4723	3.41848	44.4365	139.531	-12.5247	31.9118	6.94794	0.00315071	25000000	2.52531e+07	1.01254	6.71952	5.53067	0.74602	0.415493	0.0406676	5.47638	0.821562	2.84939	21.8718	1.44264	2.2544	1.43097	28.8676	0.00023398	91.7578	0.804072	1651.47	0.198274	215.73	2.64952	0.0150439	0.00724044	0.572124	0.666122	TCCSUP_CTRL_3.005
164	6.69705	7.08165	1.32495	2.56565	39.8413	127.024	-10.3663	29.475	6.69587	0.00273057	25000000	2.51389e+07	0.555735	5.54583	4.87737	0.760042	0.324321	0.0850617	4.66625	0.71745	2.54716	20.0982	1.27047	1.88407	1.32618	26.5885	0.00024083	124.805	0.703367	1651.47	0.178696	188.78	2.68091	0.0239684	0.00666839	0.485474	0.506351	TCCSUP_CTRL_3.006
165	6.82074	7.16021	1.29937	2.45389	37.5389	121.87	-8.72992	28.809	6.81976	0.00277752	25000000	2.51068e+07	0.427217	5.4866	4.79164	0.770436	0.310205	0.0695034	4.29251	0.757127	2.60057	19.5149	1.06467	1.84938	1.3664	25.1099	0.00023704	107.227	0.784669	1569.09	0.173485	206.003	2.65838	0.0125187	0.00609633	0.630896	0.634246	TCCSUP_CTRL_3.007
166	6.57994	6.85358	1.21304	1.91738	30.9009	102.768	-5.78467	25.1163	6.57947	0.0027486	25000000	2.505e+07	0.19995	4.77345	4.60655	0.745499	0.338486	0.0724802	3.87018	0.70166	2.64263	15.9199	1.10906	1.89596	1.35499	21.976	0.00023919	111.445	0.822499	1072.22	0.16667	228.162	2.66427	0.0156159	0.00609633	0.66245	0.608494	TCCSUP_CTRL_3.008
167	6.41456	6.66474	1.19852	1.85645	32.828	103.746	-7.95962	24.8684	6.41392	0.00259766	25000000	2.50199e+07	0.0795022	4.39347	4.34733	0.753567	0.314515	0.0786019	3.5412	0.67827	2.51058	16.011	1.01687	1.81066	1.25239	23.9894	0.00024145	114.609	0.791141	1651.47	0.135634	253.673	2.65294	0.0224784	0.00690534	0.587931	0.621335	TCCSUP_CTRL_3.009
168	5.60207	5.71877	1.06969	1.20801	11.0913	34.7393	0.0897299	11.181	5.60207	0.0018869	25000000	2.48959e+07	-0.416458	2.88599	3.40268	0.759247	0.313322	0.0385794	1.92647	0.763904	2.48133	3.64962	0.620332	1.45778	1.40609	15.3636	0.00024057	80.8594	0.761075	2065.97	0.145919	212.887	2.67247	0.0138998	0.00552427	0.665026	0.616777	HCV29_CTRL_3.001
169	6.37438	6.65342	1.18501	1.68442	25.7841	78.6744	-6.39496	19.3891	6.37015	0.00264447	25000000	2.50078e+07	0.0312166	4.41933	4.53052	0.708473	0.437381	0.0472817	3.99585	0.869814	2.76274	9.92832	1.36821	2.15757	1.42084	22.33	0.00023023	101.953	0.774021	2480.47	0.107844	299.606	2.62903	0.029181	0.0103195	0.750333	0.714066	HCV29_CTRL_3.002
170	4.93261	5.01396	1.05193	1.14743	7.35043	23.077	1.2748	8.62524	4.93261	0.00157053	25000000	2.48652e+07	-0.539118	2.26925	2.81013	0.769729	0.290606	0.0350171	1.36205	0.614081	2.10502	2.10927	0.467781	1.24175	1.1652	13.5316	0.00024831	55.1953	0.795315	1651.47	0.14977	221.621	2.69064	0.0184038	0.00609633	0.639926	0.636377	HCV29_CTRL_3.003
171	6.22811	6.33031	1.05826	1.17998	14.4946	44.0062	-0.832592	13.662	6.22804	0.00201252	25000000	2.49018e+07	-0.392747	2.96845	3.47273	0.784612	0.270821	0.0361898	1.99852	0.638429	2.28136	5.59139	0.613285	1.41763	1.23661	16.8723	0.00024596	90.3516	0.815804	1651.47	0.189731	182.702	2.7017	0.0105656	0.00552427	0.710398	0.656758	HCV29_CTRL_3.004
172	5.40963	5.5915	1.12345	1.41232	17.5166	53.7845	-3.27882	14.2378	5.40513	0.00212973	25000000	2.49405e+07	-0.237944	3.55691	3.89522	0.738667	0.367328	0.0379526	2.53746	1.13588	2.79887	6.66334	0.714893	1.63211	1.59165	18.5063	0.00023994	53.4375	0.782423	1236.97	0.145102	212.068	2.66856	0.0220565	0.00724044	0.537032	0.714453	HCV29_CTRL_3.005

## Sheet: Adhesion
	S_a	S_q	S_sk	S_ku	S_z	S_10z	S_v	S_p	S_mean	S_sc	S_2a	S_3a	S_dr	S_dq	S_dq6	S_bi	S_ci	S_vi	S_pk	S_vk	S_k	S_dc0-5	S_dc5-10	S_dc10-50	S_dc50-95	S_dc50-100	S_ds	S_td	S_tdi	S_rw	S_rwi	S_hw	S_fd	S_cl20	S_cl37	S_tr20	S_tr37	smpl
0	4.01205	4.17512	1.11268	1.31054	6.95002	21.9958	0.537442	7.48746	4.01205	0.00125252	25000000	2.48415e+07	-0.633978	1.99316	2.26181	0.696848	0.445537	0.0400397	1.09739	0.839578	3.13658	1.49559	0.448677	1.6036	1.76978	13.4021	0.00017739	91.0547	0.769488	2480.47	0.080663	499.518	2.47198	0.0589389	0.0270766	0.495397	0.590799	TCCSUP_HEPAR_2.009
1	3.32693	3.52244	1.15	1.41399	7.01457	21.897	-0.180071	6.8345	3.32688	0.00150573	25000000	2.48505e+07	-0.597964	2.26206	2.57447	0.670833	0.51165	0.0497176	1.09235	1.15004	2.98172	1.58469	0.442045	1.51797	1.93499	13.4699	0.00017355	91.7578	0.74894	1651.47	0.113993	380.327	2.49731	0.0385744	0.0177715	0.706699	0.757362	TCCSUP_HEPAR_2.010
2	3.79896	3.92214	1.08989	1.24529	5.89471	18.5694	0.852064	6.74677	3.79896	0.00120216	25000000	2.48371e+07	-0.651602	1.86842	2.14232	0.722404	0.385654	0.0448308	0.91806	0.872173	2.59068	1.31677	0.366202	1.30898	1.53493	12.9028	0.00017432	95.625	0.729427	2065.97	0.130105	375.244	2.50556	0.0381897	0.0164249	0.600372	0.625252	TCCSUP_HEPAR_2.011
3	4.0489	4.16273	1.07922	1.21567	5.83665	18.0813	1.13069	6.96734	4.0489	0.00123807	25000000	2.48406e+07	-0.637457	1.92439	2.25741	0.736065	0.357605	0.0418442	0.87039	0.839037	2.63944	1.31196	0.349338	1.30419	1.49827	12.8712	0.00018809	106.523	0.727746	2065.97	0.0965478	409.938	2.5335	0.0640633	0.0228356	0.516821	0.541909	TCCSUP_HEPAR_2.012
4	3.95802	4.08774	1.0922	1.25264	6.18772	19.3794	0.8646	7.05232	3.95802	0.00122169	25000000	2.4837e+07	-0.6518	1.89948	2.1323	0.717576	0.39476	0.0393371	0.985519	0.808721	2.71779	1.35691	0.412628	1.38072	1.61877	13.0375	0.00016676	95.9766	0.703239	1154.59	0.126092	375.244	2.48411	0.0443381	0.0180085	0.515069	0.634712	TCCSUP_HEPAR_2.013
5	3.70057	3.81789	1.09003	1.24846	5.7731	18.2932	0.807306	6.58041	3.70057	0.00123379	25000000	2.48378e+07	-0.648706	1.88026	2.16399	0.71868	0.394676	0.0403104	1.03681	0.853524	2.42267	1.26803	0.39175	1.28865	1.42267	12.8247	0.00017916	103.125	0.742075	2480.47	0.104453	369.569	2.52107	0.0426084	0.0160355	0.520273	0.576039	TCCSUP_HEPAR_2.014
6	3.6876	3.80166	1.08639	1.23619	5.58364	17.5232	0.896261	6.4799	3.6876	0.0012066	25000000	2.48382e+07	-0.64717	1.86454	2.17455	0.724046	0.375639	0.0450679	0.92242	0.881476	2.4063	1.22989	0.366674	1.22989	1.47433	12.7572	0.00018609	99.1406	0.72622	2480.47	0.0891822	457.222	2.51838	0.0424801	0.0159119	0.583952	0.580481	TCCSUP_HEPAR_2.015
7	4.27034	4.39124	1.07773	1.20907	6.17532	19.4862	1.18273	7.35805	4.27034	0.00116125	25000000	2.48379e+07	-0.648517	1.90397	2.1615	0.741404	0.352185	0.0355052	0.799351	0.95806	2.795	1.43516	0.34095	1.32416	1.72061	13.0751	0.00017947	96.6797	0.695787	1651.47	0.123664	367.642	2.4935	0.0454908	0.017413	0.559666	0.602246	TCCSUP_HEPAR_2.016
8	4.22941	4.32918	1.06458	1.17266	5.57487	17.3506	1.44129	7.01616	4.22941	0.00112894	25000000	2.48334e+07	-0.666464	1.75851	2.03555	0.759085	0.313999	0.0379079	0.749063	1.03086	2.44312	1.31318	0.313024	1.16048	1.57276	12.7882	0.00017835	99.1406	0.722215	2480.47	0.0916667	474.522	2.49887	0.0575002	0.0232734	0.514213	0.557546	TCCSUP_HEPAR_2.017
9	3.61164	3.73551	1.09574	1.2627	5.76871	18.5304	0.727789	6.49649	3.61164	0.00124197	25000000	2.48404e+07	-0.638412	1.90392	2.23142	0.714377	0.408536	0.035439	0.937786	0.785405	2.57014	1.26768	0.378758	1.28314	1.47638	12.8391	0.0001915	98.0859	0.745348	2065.97	0.101338	402.242	2.52168	0.0462693	0.018473	0.589798	0.563296	TCCSUP_HEPAR_2.018
10	3.7101	3.87231	1.12509	1.35128	6.66023	20.4854	0.390993	7.05122	3.7101	0.00146289	25000000	2.48496e+07	-0.601449	2.19381	2.53418	0.679903	0.476154	0.0457539	1.22062	0.713502	2.89918	1.35567	0.473692	1.64974	1.51089	13.1811	0.00018308	112.148	0.705843	2065.97	0.115817	402.242	2.52399	0.045704	0.0234193	0.510486	0.551711	TCCSUP_HEPAR_2.000
11	4.09539	4.23652	1.09431	1.25575	6.59585	20.3023	0.797537	7.39339	4.09539	0.00126559	25000000	2.48414e+07	-0.634469	2.00637	2.27609	0.722234	0.388892	0.0378626	0.880528	0.935026	2.96936	1.52942	0.366085	1.41553	1.78975	13.2848	0.00017422	104.414	0.778048	2480.47	0.110377	414.927	2.47675	0.0445317	0.0207564	0.674514	0.727014	TCCSUP_HEPAR_2.019
12	3.67215	3.82777	1.12602	1.35972	6.41627	20.0947	0.530478	6.94675	3.67215	0.00146029	25000000	2.48476e+07	-0.609754	2.17857	2.47511	0.671682	0.499472	0.0408292	1.41383	0.645874	2.59472	1.24777	0.522891	1.68933	1.32782	12.9563	0.00017464	109.336	0.716223	1651.47	0.125436	367.642	2.52559	0.0574118	0.0170689	0.516012	0.521752	TCCSUP_HEPAR_2.001
13	3.70998	3.88303	1.13766	1.39358	6.74286	22.0993	0.537296	7.28016	3.70998	0.00143917	25000000	2.48487e+07	-0.605397	2.17492	2.48136	0.666634	0.522928	0.0366221	1.43603	0.538208	2.84504	1.45573	0.525266	1.78329	1.42251	12.9786	0.000180173	106.406	0.719527	1927.8	0.0807594	568.574	2.5127	0.0969743	0.0196602	0.52457	0.479786	TCCSUP_HEPAR_2.002
14	3.30809	3.51389	1.17478	1.5025	7.14925	23.0961	-0.254234	6.89502	3.30806	0.00134759	25000000	2.48442e+07	-0.623293	2.09585	2.33413	0.640851	0.583102	0.0494739	1.46156	0.820638	2.94248	1.41217	0.563225	1.77397	1.57209	13.3999	0.00017344	97.7344	0.721656	2065.97	0.0871263	524.513	2.47805	0.0726601	0.0266686	0.607718	0.692598	TCCSUP_HEPAR_2.003
15	3.60973	3.72358	1.09221	1.2569	5.53107	17.1503	0.84559	6.37666	3.60973	0.00129753	25000000	2.48411e+07	-0.635729	1.9379	2.27766	0.710362	0.417641	0.0325449	1.05558	0.634989	2.36011	1.13438	0.403503	1.33994	1.24858	12.6533	0.00018739	102.305	0.720709	2480.47	0.141651	310.193	2.55034	0.0352177	0.0113746	0.536277	0.523489	TCCSUP_HEPAR_2.004
16	3.59466	3.72067	1.09759	1.26801	5.79893	18.1067	0.701189	6.50012	3.59466	0.00127193	25000000	2.48425e+07	-0.630114	1.9608	2.31165	0.71138	0.411022	0.0419644	0.939089	0.890984	2.52989	1.27011	0.37174	1.32174	1.45598	12.8353	0.00019004	94.6875	0.736653	1927.8	0.138567	346.502	2.53691	0.0384577	0.0165557	0.581429	0.593025	TCCSUP_HEPAR_2.005
17	4.12102	4.25275	1.08742	1.23609	6.31232	19.7498	0.938378	7.2507	4.12102	0.0013035	25000000	2.48431e+07	-0.627541	2.01732	2.34877	0.729101	0.378305	0.035141	0.824164	0.905691	2.93195	1.418	0.351834	1.37535	1.72719	13.1671	0.000180347	110.625	0.744335	2480.47	0.0940765	436.721	2.50316	0.0492091	0.0208333	0.54543	0.605665	TCCSUP_HEPAR_2.006
18	3.86297	3.97135	1.08122	1.22419	5.56919	17.5756	1.0794	6.64858	3.86297	0.00126549	25000000	2.48412e+07	-0.635339	1.91384	2.26735	0.72663	0.381703	0.0331875	1.00788	0.705604	2.40407	1.18295	0.38923	1.2898	1.33559	12.7072	0.00019223	102.305	0.675194	2065.97	0.122044	342.22	2.55152	0.0462511	0.0175171	0.558155	0.490161	TCCSUP_HEPAR_2.007
19	3.81554	3.95953	1.10316	1.28126	6.38085	19.7496	0.620552	7.0014	3.81554	0.00140969	25000000	2.48443e+07	-0.622757	2.11954	2.40701	0.71258	0.410734	0.0436163	0.930286	0.851246	2.89074	1.44537	0.385432	1.38113	1.69162	13.1689	0.00016312	91.4062	0.735902	1927.8	0.133099	346.502	2.5077	0.0301733	0.0158465	0.619552	0.62026	TCCSUP_HEPAR_2.008
20	2.96582	3.01327	1.0393	1.09926	3.18792	8.66214	1.245	4.43292	2.96582	0.000564547	25000000	2.48158e+07	-0.736934	1.05724	1.20741	0.830036	0.193319	0.0500574	0.24419	1.06898	1.09874	0.802214	0.111992	0.465354	1.23164	11.8084	0.000211853	60	0.726061	1927.8	0.112909	386.481	2.52492	0.0532738	0.0165728	0.667781	0.584587	TCCSUP_HEPAR_1.000
21	3.08329	3.10601	1.0203	1.05281	2.4459	7.05123	1.84909	4.29499	3.08329	0.000466511	25000000	2.48126e+07	-0.749793	0.827825	1.00051	0.862888	0.153582	0.0391979	0.22811	0.602299	0.884617	0.695513	0.0976149	0.39655	0.732126	11.2562	0.00022864	90	0.636177	1154.59	0.153363	271.331	2.59259	0.0294306	0.00780342	0.635996	0.375463	TCCSUP_HEPAR_1.001
22	3.1226	3.1593	1.03022	1.07695	2.92764	7.85998	1.55941	4.48705	3.1226	0.000497615	25000000	2.48135e+07	-0.74582	0.93161	1.07123	0.84792	0.160903	0.0530531	0.21863	0.907448	1.03	0.761353	0.101393	0.431018	1.0585	11.6339	0.0002128	91.0547	0.711595	2480.47	0.105928	432.227	2.51315	0.0453008	0.0201043	0.805138	0.700343	TCCSUP_HEPAR_1.002
23	3.13379	3.17151	1.03067	1.07783	2.95471	7.87798	1.48898	4.44369	3.13379	0.000508551	25000000	2.4814e+07	-0.743979	0.95825	1.09634	0.847746	0.169282	0.0466737	0.233564	0.949897	1.01607	0.703417	0.110075	0.42336	1.07503	11.7179	0.000214667	90	0.746553	1927.8	0.0865482	476.202	2.51313	0.039049	0.0168716	0.738857	0.720768	TCCSUP_HEPAR_1.003
24	2.63203	2.65925	1.02704	1.06935	2.51339	7.15172	1.35537	3.86876	2.63203	0.000444916	25000000	2.48116e+07	-0.753516	0.801582	0.934361	0.847255	0.145185	0.0608206	0.232464	0.733708	0.812788	0.730044	0.0981443	0.368044	0.78524	11.3172	0.00022581	86.8359	0.750327	2065.97	0.133292	315.222	2.56354	0.0300535	0.0124968	0.619382	0.613613	TCCSUP_HEPAR_1.004
25	2.77187	2.80408	1.03036	1.0779	2.81636	7.82098	1.3336	4.14996	2.77187	0.000487318	25000000	2.48127e+07	-0.749087	0.879534	1.02336	0.840161	0.16906	0.0554888	0.233808	0.751467	0.942259	0.812653	0.108865	0.410426	0.870968	11.4844	0.0002176	88.5938	0.74913	2480.47	0.0933808	386.481	2.54054	0.0324795	0.01193	0.7107	0.632332	TCCSUP_HEPAR_1.005
26	2.85341	2.87989	1.02449	1.0629	2.50871	6.85573	1.48702	3.99572	2.85341	0.000445386	25000000	2.48118e+07	-0.752665	0.823292	0.954495	0.853473	0.157751	0.0419153	0.2057	0.733947	0.858441	0.621378	0.0981075	0.384249	0.776721	11.405	0.000220293	90	0.687109	1927.8	0.126783	293.52	2.55659	0.0287774	0.0119179	0.720699	0.635346	TCCSUP_HEPAR_1.006
27	2.98548	3.00144	1.01518	1.0399	2.06621	6.16868	1.94551	4.01171	2.98548	0.000411884	25000000	2.48106e+07	-0.757706	0.698001	0.854991	0.871504	0.115787	0.0510629	0.206486	0.464082	0.768925	0.567822	0.0946369	0.354888	0.561907	11.0489	0.00023529	89.6484	0.671591	2065.97	0.113627	305.523	2.59841	0.0237967	0.0099935	0.646269	0.398515	TCCSUP_HEPAR_1.008
28	2.75527	2.79195	1.0342	1.08749	2.80599	7.977	1.29057	4.09656	2.75527	0.000500164	25000000	2.48131e+07	-0.747433	0.912117	1.04755	0.832098	0.197101	0.0365271	0.245632	0.812624	0.988605	0.741226	0.119234	0.426866	0.953601	11.5187	0.00021439	89.6484	0.725955	2065.97	0.107363	384.942	2.52922	0.0423851	0.0169352	0.799021	0.72614	TCCSUP_HEPAR_1.009
29	2.87771	2.90006	1.02125	1.05521	2.34673	6.78744	1.68138	4.0281	2.87771	0.000427115	25000000	2.4811e+07	-0.756136	0.748766	0.891303	0.857358	0.14167	0.0476988	0.212826	0.617667	0.847324	0.645604	0.104898	0.371213	0.69405	11.225	0.00022312	90	0.702424	2480.47	0.102411	363.414	2.55478	0.0370222	0.0125448	0.728493	0.577696	TCCSUP_HEPAR_1.010
30	2.77538	2.81919	1.03813	1.09586	3.11807	8.352	1.04461	4.16268	2.77538	0.00051142	25000000	2.48141e+07	-0.743458	1.00113	1.10045	0.831336	0.183997	0.0534305	0.247083	1.01058	0.985819	0.77186	0.111497	0.43725	1.08835	11.7975	0.00021064	73.5938	0.748539	2480.47	0.096054	386.481	2.51385	0.0310303	0.0134434	0.634997	0.680877	TCCSUP_HEPAR_1.011
31	2.98897	3.01496	1.02382	1.06192	2.61823	7.55271	1.66773	4.28596	2.98897	0.000487741	25000000	2.48128e+07	-0.748724	0.852077	1.02462	0.852176	0.160528	0.0422902	0.242955	0.639536	0.943283	0.748438	0.0989665	0.426796	0.773206	11.344	0.0002243	90	0.661185	1236.97	0.136979	309.251	2.58256	0.0240189	0.00780342	0.667546	0.454284	TCCSUP_HEPAR_1.012
32	2.76209	2.7964	1.03247	1.08348	2.76137	7.92602	1.35116	4.11253	2.76209	0.000507003	25000000	2.48133e+07	-0.74671	0.921572	1.06293	0.834915	0.168471	0.0717915	0.250464	0.795544	0.969503	0.763331	0.112579	0.431633	0.913069	11.4538	0.00021387	103.359	0.742244	2480.47	0.109641	302.538	2.5499	0.0279636	0.0112176	0.63958	0.649688	TCCSUP_HEPAR_1.013
33	2.96841	2.98981	1.01975	1.05134	2.34789	6.71028	1.77481	4.12271	2.96841	0.000435266	25000000	2.48113e+07	-0.754874	0.769362	0.914045	0.860369	0.125414	0.0532047	0.236181	0.635891	0.802036	0.647656	0.10291	0.381358	0.683892	11.216	0.00022512	90	0.651118	1651.47	0.134963	315.222	2.57848	0.0241572	0.0116206	0.721191	0.48739	TCCSUP_HEPAR_1.015
34	2.58537	2.6119	1.02678	1.06855	2.3669	6.59159	1.36695	3.73385	2.58537	0.000410033	25000000	2.48106e+07	-0.757624	0.757727	0.860553	0.85167	0.164758	0.0462885	0.19854	0.75327	0.803207	0.66701	0.0969953	0.339484	0.806325	11.2634	0.00021614	89.6484	0.728673	2065.97	0.105371	354.958	2.5347	0.038524	0.0139888	0.761473	0.693065	TCCSUP_HEPAR_1.016
35	2.37755	2.40496	1.02929	1.07453	2.42388	6.95123	1.14819	3.57207	2.37755	0.00041138	25000000	2.48108e+07	-0.756887	0.746209	0.858712	0.846488	0.157752	0.0739356	0.215009	0.798025	0.730816	0.730896	0.0913455	0.341021	0.773441	11.2606	0.00023202	89.6484	0.749732	1651.47	0.122983	359.574	2.54831	0.033095	0.0142258	0.632826	0.69657	TCCSUP_HEPAR_1.017
36	2.44714	2.46585	1.02092	1.05433	1.98706	5.9865	1.44752	3.43458	2.44714	0.000363517	25000000	2.48094e+07	-0.762417	0.63944	0.751739	0.860764	0.142895	0.0620044	0.197508	0.548251	0.690431	0.569973	0.0822642	0.317305	0.593477	11.0175	0.00022883	89.6484	0.624951	2480.47	0.11437	345.206	2.55694	0.0295744	0.0105656	0.68265	0.523028	TCCSUP_HEPAR_1.018
37	2.44958	2.46896	1.02156	1.05602	2.03926	6.12782	1.42263	3.46189	2.44958	0.000396978	25000000	2.48102e+07	-0.759336	0.69211	0.82132	0.856237	0.125574	0.078812	0.210251	0.566401	0.708192	0.578357	0.088524	0.330489	0.584258	11.0419	0.0002311	91.0547	0.691998	2480.47	0.163539	253.977	2.5924	0.0201043	0.00804945	0.73377	0.503087	TCCSUP_HEPAR_1.019
38	2.39444	2.41778	1.02575	1.06625	2.21063	6.49827	1.2737	3.48432	2.39444	0.000401382	25000000	2.48102e+07	-0.759197	0.709613	0.823674	0.848385	0.138839	0.0678402	0.213993	0.665135	0.718272	0.63443	0.0957696	0.335206	0.682322	11.1452	0.00022694	89.6484	0.712819	2065.97	0.122922	310.193	2.55649	0.0325092	0.0117006	0.724533	0.633715	TCCSUP_HEPAR_1.020
39	2.42518	2.45472	1.03149	1.08059	2.44664	6.92649	1.1737	3.62034	2.42518	0.00042049	25000000	2.48109e+07	-0.756445	0.773933	0.882861	0.839274	0.146969	0.0845591	0.220155	0.736319	0.808274	0.695782	0.0976207	0.366071	0.811372	11.2872	0.00021784	89.6484	0.678351	2065.97	0.118716	335.562	2.53976	0.0306829	0.0141239	0.754973	0.674927	TCCSUP_HEPAR_1.021
40	2.99488	3.02091	1.02449	1.06463	2.51861	7.91144	1.73042	4.24903	2.99488	0.000513591	25000000	2.48132e+07	-0.747125	0.861826	1.0446	0.840992	0.164631	0.0518745	0.316452	0.562927	0.96651	0.656613	0.141141	0.454106	0.699569	11.2667	0.00022947	89.2969	0.761599	2065.97	0.103741	312.236	2.58901	0.0237293	0.00885846	0.627164	0.456224	HCV29_HEPAR_1.010
41	2.85374	2.90735	1.0467	1.11949	3.65794	10.4607	0.966001	4.62394	2.85374	0.000587318	25000000	2.48156e+07	-0.737489	1.05375	1.19716	0.808224	0.208305	0.0696588	0.313104	0.989028	1.24973	1.02663	0.142836	0.544517	1.13375	11.944	0.00020244	91.4062	0.773357	2480.47	0.0886517	495.268	2.49647	0.0410271	0.0197183	0.743126	0.816213	HCV29_HEPAR_1.011
42	2.63884	2.70521	1.05958	1.15201	4.17387	11.4577	0.449151	4.62302	2.63884	0.000512395	25000000	2.48139e+07	-0.744214	1.01462	1.08692	0.789122	0.255646	0.0652442	0.292763	1.06451	1.35485	1.19505	0.138959	0.597526	1.20895	12.2423	0.00019468	63.9844	0.741664	2480.47	0.0820495	549.509	2.44638	0.0534501	0.0297491	0.726856	0.73487	HCV29_HEPAR_1.012
43	2.91971	2.96203	1.03848	1.10003	3.12454	9.40022	1.35168	4.47623	2.91971	0.00057886	25000000	2.4815e+07	-0.739848	1.00326	1.16906	0.815326	0.196358	0.0570419	0.33305	0.781476	1.19022	0.842802	0.147973	0.527555	0.977907	11.6062	0.00021017	92.8125	0.726205	2065.97	0.124734	342.22	2.5315	0.0333382	0.0155269	0.743897	0.634572	HCV29_HEPAR_1.013
44	2.86754	2.90101	1.03182	1.08356	3.31654	9.81874	1.19249	4.50903	2.86754	0.000569173	25000000	2.48144e+07	-0.742446	0.933529	1.11959	0.824935	0.186931	0.0555704	0.358383	0.671913	1.04443	0.992213	0.147988	0.487429	0.765931	11.6889	0.000220533	91.4062	0.765168	1817.97	0.144348	316.659	2.56655	0.0363029	0.0119179	0.71661	0.604809	HCV29_HEPAR_1.014
45	2.53002	2.57134	1.04237	1.11127	4.52975	11.8045	0.0298455	4.5596	2.53002	0.000566437	25000000	2.48146e+07	-0.741591	0.959461	1.13085	0.80445	0.204702	0.0767269	0.362875	0.738543	1.10499	1.36254	0.142449	0.513622	0.771643	12.5111	0.00021538	92.1094	0.760664	1651.47	0.131596	310.193	2.56789	0.0298219	0.0138653	0.746525	0.577163	HCV29_HEPAR_1.015
46	2.94825	3.10822	1.17217	1.52082	6.17898	19.5843	-0.063066	6.11591	2.94823	0.000966726	25000000	2.48271e+07	-0.691676	1.64613	1.69275	0.631302	0.600399	0.0547377	1.7355	0.562991	2.02157	1.18194	0.681808	1.50619	1.08621	12.809	0.0001532	94.5703	0.737308	2065.97	0.0866281	538.813	2.44243	0.0705208	0.0255011	0.431876	0.585043	HCV29_HEPAR_1.016
47	3.37838	3.53976	1.14135	1.41051	6.69888	20.9704	0.0397259	6.73861	3.37838	0.00126649	25000000	2.4841e+07	-0.635818	2.00991	2.21616	0.664056	0.526531	0.0420516	1.50157	0.794576	2.45572	1.39157	0.581187	1.53892	1.3752	13.1872	0.00017175	100.547	0.754784	2065.97	0.103743	427.238	2.50191	0.045612	0.0184038	0.633514	0.668289	HCV29_HEPAR_1.017
48	3.48666	3.68099	1.17033	1.50389	6.87001	22.675	0.246935	7.11695	3.48666	0.00157107	25000000	2.48546e+07	-0.581639	2.33017	2.61036	0.633581	0.604278	0.0417961	1.85308	0.598747	2.58719	1.30439	0.686773	1.87883	1.34103	13	0.00017774	108.633	0.735022	2480.47	0.104465	453.849	2.52112	0.0545746	0.0196481	0.556598	0.514082	HCV29_HEPAR_1.018
49	3.80758	4.05041	1.17867	1.51377	8.28251	26.2925	-0.279484	8.00302	3.80754	0.00161983	25000000	2.48578e+07	-0.568839	2.48818	2.72586	0.640172	0.589237	0.0457606	1.67191	0.860868	3.47315	1.67605	0.626844	2.06998	1.8643	13.9096	0.000164	93.8672	0.779266	2065.97	0.0941894	533.824	2.47259	0.0638966	0.0274542	0.676196	0.693428	HCV29_HEPAR_1.019
50	3.51106	3.56537	1.04248	1.11218	3.81137	12.0349	1.60226	5.41363	3.51106	0.000811577	25000000	2.48238e+07	-0.704923	1.34085	1.61248	0.801972	0.241129	0.0361769	0.498192	0.834816	1.54024	0.96815	0.196338	0.717649	1.13064	11.9292	0.00021394	91.0547	0.793755	2480.47	0.107663	340.177	2.56135	0.0339775	0.0110357	0.695137	0.574344	HCV29_HEPAR_1.000
51	3.32203	3.50969	1.16861	1.4936	6.78973	22.0776	0.0286537	6.81838	3.32202	0.00132305	25000000	2.48431e+07	-0.627634	2.05688	2.28197	0.639018	0.601966	0.0320419	1.63398	0.612944	2.61297	1.32546	0.601278	1.77814	1.3339	13.0849	0.00017637	98.7891	0.710525	2480.47	0.0898492	521.513	2.49086	0.0510661	0.0243663	0.477424	0.598198	HCV29_HEPAR_1.020
52	3.39174	3.44386	1.04319	1.11576	3.9658	11.9307	1.35032	5.31613	3.39174	0.000734185	25000000	2.48209e+07	-0.716219	1.24102	1.47375	0.795362	0.239818	0.0482951	0.646573	0.781602	1.39202	0.985821	0.228199	0.711982	1.00408	12.0398	0.00021708	88.5938	0.747195	1375.14	0.116561	369.569	2.54571	0.0395795	0.0148744	0.814771	0.709756	HCV29_HEPAR_1.001
53	3.42917	3.49835	1.05352	1.1408	4.59038	14.1138	1.12354	5.71392	3.42917	0.000842169	25000000	2.48243e+07	-0.702687	1.42506	1.66651	0.785192	0.257155	0.0522303	0.54174	0.965085	1.66883	1.25878	0.209796	0.772432	1.30646	12.3494	0.000199747	110.625	0.781908	1927.8	0.126218	333.571	2.54084	0.0414359	0.0162569	0.750062	0.65808	HCV29_HEPAR_1.002
54	2.69425	2.73879	1.04244	1.10934	3.09838	9.08208	1.13561	4.23399	2.69425	0.000538167	25000000	2.48137e+07	-0.745325	0.954897	1.08708	0.811878	0.198176	0.0636035	0.316227	0.858369	1.12366	0.860353	0.141264	0.494406	1.01449	11.6024	0.00020338	67.1484	0.782403	1651.47	0.122187	384.942	2.50684	0.0402946	0.0204973	0.704505	0.72573	HCV29_HEPAR_1.004
55	2.82374	2.87089	1.04345	1.11258	3.33849	10.0897	1.13379	4.47228	2.82374	0.000589485	25000000	2.48157e+07	-0.737241	1.05439	1.21033	0.809119	0.224186	0.0521617	0.339855	0.841721	1.24231	0.92424	0.139521	0.549232	1.0028	11.7255	0.000205	90.4688	0.699488	2480.47	0.113123	333.571	2.5282	0.0296152	0.0136235	0.681601	0.543929	HCV29_HEPAR_1.005
56	2.76526	2.79122	1.02558	1.06689	2.99879	8.34714	1.17461	4.17341	2.76526	0.000502026	25000000	2.48135e+07	-0.745872	0.85847	1.04252	0.84083	0.176333	0.0405538	0.292162	0.630643	0.892074	0.853842	0.127439	0.407805	0.675427	11.6097	0.00024046	90.7031	0.736312	2480.47	0.114933	282.488	2.60648	0.0201651	0.00552427	0.707645	0.371457	HCV29_HEPAR_1.006
57	2.89055	2.91583	1.02472	1.06529	2.38649	7.44006	1.69434	4.08083	2.89055	0.00050255	25000000	2.48132e+07	-0.74724	0.845641	1.03229	0.840989	0.152715	0.0649362	0.308969	0.529805	0.95631	0.613253	0.127508	0.443242	0.686114	11.2025	0.00023539	88.9453	0.705041	2480.47	0.115246	332.349	2.60041	0.0299115	0.0105038	0.534527	0.456414	HCV29_HEPAR_1.007
58	3.0621	3.1003	1.03243	1.08352	3.296	9.72698	1.3276	4.6236	3.0621	0.000552177	25000000	2.48152e+07	-0.739354	0.994677	1.15732	0.832594	0.189254	0.0408682	0.298242	0.895757	1.07537	0.899561	0.130353	0.495305	0.951486	11.7708	0.00022352	71.7188	0.797087	2480.47	0.115359	380.327	2.53303	0.0401019	0.014911	0.744055	0.664377	HCV29_HEPAR_1.008
59	2.74237	2.7943	1.04701	1.12038	3.4719	10.0947	0.987907	4.45981	2.74237	0.000520409	25000000	2.48139e+07	-0.744546	0.982787	1.0744	0.805508	0.225826	0.0533597	0.33449	1.01175	1.15568	0.990581	0.145285	0.52831	1.12266	11.8077	0.00020052	115.312	0.806681	2480.47	0.116878	449.527	2.47968	0.0378639	0.0226871	0.721404	0.726797	HCV29_HEPAR_1.009
60	4.02565	4.15586	1.09236	1.25556	6.27502	19.9972	0.88912	7.16414	4.02565	0.00146547	25000000	2.48508e+07	-0.596632	2.1822	2.56307	0.714459	0.402425	0.040582	1.13408	0.871262	2.67261	1.34827	0.438787	1.43603	1.49985	13.0519	0.00018962	98.4375	0.724879	1651.47	0.134357	324.92	2.55431	0.0357202	0.0138107	0.524972	0.557718	TCCSUP_CTRL.001
61	3.84286	4.03037	1.12801	1.34808	7.31785	22.5232	0.184307	7.50215	3.84286	0.00153319	25000000	2.48563e+07	-0.574772	2.40162	2.72105	0.696388	0.460827	0.0375509	1.01277	0.828658	3.37443	1.71481	0.407479	1.51107	2.0289	13.6845	0.00018209	93.5156	0.76414	1236.97	0.136638	332.576	2.51336	0.0357728	0.01748	0.818643	0.756453	TCCSUP_CTRL.002
62	4.51522	4.61897	1.06582	1.1794	5.94076	18.9217	1.55163	7.4924	4.51522	0.00140677	25000000	2.48531e+07	-0.587522	2.13268	2.57498	0.749259	0.325805	0.0415417	0.993189	0.910746	2.5591	1.3285	0.398513	1.29713	1.50815	12.9166	0.0002087	100.898	0.705602	2480.47	0.135947	301.369	2.58849	0.0352901	0.0103286	0.559935	0.463734	TCCSUP_CTRL.003
63	4.44826	4.57393	1.07921	1.21571	6.47244	20.8336	1.21271	7.68515	4.44826	0.00147832	25000000	2.48531e+07	-0.587504	2.22771	2.61595	0.734858	0.361135	0.036609	1.05056	0.978642	2.76559	1.46153	0.42796	1.3727	1.74414	13.2102	0.00019117	93.1641	0.774505	2065.97	0.118488	345.26	2.54225	0.0326943	0.0122727	0.655374	0.653098	TCCSUP_CTRL.004
64	2.78194	2.83339	1.04604	1.11786	3.52122	10.3206	0.879192	4.40041	2.78194	0.000445947	25000000	2.48123e+07	-0.750646	0.915772	0.969405	0.810391	0.20296	0.0570186	0.309367	0.926313	1.17224	0.90238	0.150364	0.495409	1.09706	11.9731	0.000196373	72.6562	0.732582	712.635	0.145659	363.414	2.4817	0.0555981	0.0204209	0.657638	0.629254	HCV29_CTRL_1.000
65	2.98124	3.11149	1.11145	1.31205	6.23202	17.7335	-0.273402	5.95862	2.98107	0.000638512	25000000	2.48211e+07	-0.715457	1.33993	1.36479	0.743589	0.361077	0.0608185	0.890683	1.2739	1.73955	1.74795	0.305156	0.856821	1.66811	13.3221	0.00018477	78.3984	0.771306	2480.47	0.0578069	738.174	2.43612	0.101748	0.0440469	0.708563	0.807511	HCV29_CTRL_1.001
66	3.80587	3.88647	1.05585	1.14621	4.86732	14.7772	1.36893	6.23625	3.80587	0.000824522	25000000	2.48249e+07	-0.700363	1.41357	1.64906	0.786829	0.263455	0.045313	0.506213	1.0089	1.98595	1.29725	0.211349	0.859972	1.48673	12.4987	0.00020472	54.8438	0.74103	2480.47	0.0954017	524.513	2.49516	0.0552999	0.0265151	0.603312	0.689611	HCV29_CTRL_1.003
67	3.86194	3.9366	1.05025	1.13005	4.80762	14.2542	1.44922	6.25684	3.86194	0.000868376	25000000	2.4827e+07	-0.691825	1.48283	1.7414	0.798331	0.242356	0.0396852	0.444789	1.15501	1.81455	1.32827	0.210504	0.783891	1.52426	12.485	0.00020293	88.2422	0.754261	2065.97	0.121422	372.258	2.52205	0.0468348	0.0180612	0.741304	0.702901	HCV29_CTRL_1.004
68	3.93226	4.0186	1.05882	1.1549	5.02215	15.269	1.41947	6.44162	3.93226	0.000864802	25000000	2.48247e+07	-0.701358	1.48955	1.68171	0.778719	0.291708	0.0295303	0.53846	0.92284	2.19073	1.2813	0.235642	0.942566	1.50958	12.5626	0.00018377	91.0547	0.788604	2065.97	0.100114	482.218	2.46552	0.0505325	0.0255848	0.692339	0.804413	HCV29_CTRL_1.005
69	3.98947	4.06876	1.05326	1.13975	4.90581	14.9386	1.53413	6.43994	3.98947	0.00089195	25000000	2.48264e+07	-0.694204	1.53075	1.75043	0.789303	0.259512	0.041825	0.509439	0.98592	2.08243	1.28599	0.211896	0.906039	1.49058	12.5019	0.00018976	67.8516	0.826256	2480.47	0.123773	367.642	2.50279	0.0367381	0.0187774	0.692059	0.795145	HCV29_CTRL_1.006
70	4.44993	4.53267	1.05115	1.13558	5.41699	16.8034	1.7399	7.15689	4.44993	0.000835577	25000000	2.48239e+07	-0.704264	1.42532	1.62801	0.78558	0.266663	0.0353469	0.619762	1.02727	2.22942	1.39055	0.25695	1.0278	1.53414	12.7417	0.00018834	90	0.817832	2480.47	0.089428	642.398	2.4621	0.0653289	0.0341186	0.709501	0.742204	HCV29_CTRL_1.007
71	4.5937	4.66662	1.04438	1.1177	5.13968	15.649	2.02255	7.16223	4.5937	0.0010017	25000000	2.48337e+07	-0.665116	1.68835	2.01351	0.795538	0.248925	0.0326424	0.583227	0.884053	2.20787	1.29875	0.259749	0.987048	1.4546	12.5941	0.00020152	88.5938	0.716231	2065.97	0.0883335	402.242	2.54014	0.0454485	0.0121927	0.729729	0.560461	HCV29_CTRL_1.008
72	4.34258	4.46547	1.07564	1.20145	6.58896	20.0119	1.04704	7.636	4.34258	0.00103498	25000000	2.4832e+07	-0.672012	1.7896	1.98125	0.748415	0.339089	0.0374915	0.781682	1.20947	2.72417	1.67516	0.333405	1.2767	1.79714	13.3037	0.00016912	84.375	0.828289	2480.47	0.11013	439.922	2.45574	0.0556809	0.0244845	0.569006	0.701939	HCV29_CTRL_1.009
73	4.61366	4.69703	1.04928	1.12978	5.31015	15.8335	1.93133	7.24149	4.61366	0.000998218	25000000	2.48319e+07	-0.672479	1.7313	1.97787	0.792254	0.255596	0.0348464	0.532294	0.979793	2.36431	1.31345	0.24769	1.01329	1.62119	12.7357	0.0001821	101.25	0.760353	2065.97	0.101661	402.242	2.50119	0.0388558	0.0179991	0.694992	0.713242	HCV29_CTRL_1.010
74	4.64372	4.72659	1.04934	1.13077	5.37557	16.6562	1.95508	7.33065	4.64372	0.000978148	25000000	2.48297e+07	-0.681347	1.6931	1.89844	0.789265	0.261186	0.0348909	0.577171	0.878117	2.4307	1.34159	0.256259	1.06272	1.54509	12.715	0.00017417	85.4297	0.770923	1651.47	0.137297	345.26	2.48811	0.0364392	0.0165471	0.767087	0.753245	HCV29_CTRL_1.011
75	4.7137	4.78036	1.03937	1.10364	5.02364	15.6176	2.19232	7.21596	4.7137	0.000840003	25000000	2.48242e+07	-0.703107	1.43325	1.65435	0.813089	0.226987	0.0322719	0.496066	0.980117	2.04364	1.34039	0.22095	0.891115	1.48008	12.5712	0.00019103	112.5	0.755025	2480.47	0.105927	464.918	2.49621	0.0524133	0.0231251	0.601974	0.69272	HCV29_CTRL_1.012
76	4.64897	4.73841	1.05165	1.13586	5.88546	17.0496	1.67061	7.55607	4.64897	0.00100308	25000000	2.48325e+07	-0.669985	1.7333	1.97666	0.788442	0.257402	0.0371882	0.655213	1.16361	2.31014	1.54702	0.290714	1.00712	1.70276	13.0406	0.000188893	90.9375	0.73432	1927.8	0.0819977	516.181	2.48659	0.0435928	0.0200548	0.69878	0.685781	HCV29_CTRL_1.013
77	5.15688	5.21744	1.03243	1.08505	4.88832	14.898	2.71135	7.59966	5.15688	0.000944694	25000000	2.48307e+07	-0.677048	1.60348	1.8955	0.826191	0.201821	0.0276024	0.519744	1.04616	1.98876	1.28448	0.226244	0.883082	1.52532	12.4945	0.00019945	93.8672	0.77543	2480.47	0.105204	397.254	2.53834	0.0457129	0.0133058	0.681326	0.665358	HCV29_CTRL_1.014
78	4.5063	4.63673	1.07711	1.20556	6.65762	20.5273	1.1771	7.83472	4.5063	0.00102065	25000000	2.483e+07	-0.679804	1.7639	1.90556	0.747069	0.339071	0.0370456	0.813839	1.15256	2.91917	1.62493	0.342951	1.33098	1.88623	13.3588	0.00015699	96.3281	0.797499	2480.47	0.0846528	538.813	2.42469	0.0569492	0.0318964	0.715619	0.86168	HCV29_CTRL_1.015
79	4.86825	4.96309	1.05238	1.13767	5.88724	18.2857	1.92165	7.80889	4.86825	0.00097456	25000000	2.48301e+07	-0.679721	1.66841	1.89559	0.786028	0.265209	0.0336583	0.625828	1.16008	2.51159	1.49527	0.280363	1.10588	1.78342	13.0057	0.00018427	100.195	0.785982	2480.47	0.0996572	499.518	2.47974	0.0588584	0.0283233	0.690919	0.771378	HCV29_CTRL_1.016
80	5.08569	5.15131	1.03682	1.09769	5.23797	16.1994	2.46554	7.70351	5.08569	0.000805934	25000000	2.48237e+07	-0.705167	1.41381	1.60508	0.81434	0.220547	0.0309206	0.568538	0.963816	2.12883	1.38187	0.246497	0.978517	1.43416	12.6311	0.00019201	84.0234	0.748136	1236.97	0.100722	496.517	2.48301	0.0674074	0.0345786	0.544152	0.584909	HCV29_CTRL_1.017
81	4.91034	4.98005	1.03876	1.10156	5.25663	16.4108	2.27567	7.5323	4.91034	0.000905342	25000000	2.48269e+07	-0.692268	1.53537	1.76657	0.812622	0.220006	0.0329898	0.553711	1.13035	2.05665	1.406	0.231841	0.927364	1.5481	12.6914	0.00019196	69.6094	0.819304	2480.47	0.0803621	507.213	2.49728	0.0512993	0.0239409	0.68488	0.735727	HCV29_CTRL_1.018
82	5.51835	5.57947	1.03052	1.07989	5.23059	16.1102	2.89624	8.12683	5.51835	0.000994463	25000000	2.48316e+07	-0.673687	1.66041	1.94829	0.829686	0.191325	0.030251	0.559406	1.20396	2.01581	1.4036	0.253843	0.888451	1.57532	12.6847	0.00019933	83.3203	0.786188	2065.97	0.0973894	409.938	2.52426	0.0409871	0.016403	0.775576	0.695323	HCV29_CTRL_1.019
83	5.15842	5.25286	1.0483	1.12548	5.92695	18.4117	2.13818	8.06513	5.15842	0.000970219	25000000	2.48295e+07	-0.681818	1.66765	1.89119	0.802945	0.241891	0.0320372	0.556391	1.34985	2.42165	1.52303	0.242087	1.02326	2.00748	13.1386	0.000182	90.3516	0.801858	2480.47	0.0937698	538.813	2.46555	0.0678984	0.0295924	0.683283	0.845164	HCV29_CTRL_1.021
84	4.90387	5.00143	1.05271	1.13772	6.12497	18.104	1.91282	8.03778	4.90387	0.000931192	25000000	2.48282e+07	-0.687206	1.62929	1.83226	0.790019	0.254711	0.039942	0.553559	1.23518	2.55556	1.70721	0.263495	1.09597	1.83382	13.0583	0.000181853	90.4688	0.780966	2480.47	0.070885	601.902	2.45092	0.0733127	0.0307697	0.777544	0.778235	HCV29_CTRL_1.022
85	3.13406	3.16803	1.03096	1.08217	2.97576	9.28767	1.64487	4.62063	3.13406	0.000540279	25000000	2.48141e+07	-0.743715	0.8957	1.07862	0.820947	0.203317	0.0341337	0.366201	0.546414	1.20853	0.76328	0.159017	0.566099	0.795083	11.4874	0.00022782	89.2969	0.783978	1236.97	0.0957768	499.518	2.5511	0.0593958	0.0251017	0.716231	0.685009	TCCSUP_hep.001
86	2.69287	2.71555	1.02469	1.06623	2.12305	6.62331	1.63094	3.75399	2.69287	0.000489694	25000000	2.48124e+07	-0.750405	0.773018	0.965497	0.831307	0.183754	0.0420935	0.317474	0.354996	0.921114	0.487299	0.136681	0.457586	0.558611	11.0415	0.00024378	88.9453	0.715389	822.471	0.0987474	322.877	2.6482	0.099609	0.0165728	0.606633	0.237462	TCCSUP_hep.003
87	2.43771	2.47212	1.03977	1.10586	2.50226	7.84534	1.18518	3.68744	2.43771	0.000462333	25000000	2.48116e+07	-0.753446	0.76235	0.919598	0.804414	0.239552	0.0414568	0.305945	0.4725	1.11846	0.612856	0.1287	0.514799	0.674142	11.2459	0.00023162	66.4453	0.771909	822.471	0.086638	521.513	2.56407	0.13219	0.0342498	0.502634	0.625693	TCCSUP_hep.004
88	2.91443	2.93954	1.0247	1.06555	2.34252	7.29143	1.74185	4.08436	2.91443	0.000483344	25000000	2.48122e+07	-0.751081	0.793002	0.963657	0.839085	0.173583	0.0456093	0.293573	0.461758	0.998292	0.580824	0.133106	0.453769	0.671578	11.1748	0.00022896	89.2969	0.751481	1236.97	0.116419	387.501	2.58324	0.0511362	0.0183872	0.680103	0.605515	TCCSUP_hep.005
89	2.98568	3.01395	1.02733	1.07285	2.49781	7.74922	1.736	4.2338	2.98568	0.000505475	25000000	2.48129e+07	-0.748358	0.8187	1.007	0.829717	0.184156	0.0455385	0.333184	0.434114	1.10275	0.600385	0.140907	0.508489	0.686154	11.248	0.00023438	55.8984	0.722315	1236.97	0.095363	442.535	2.59574	0.104743	0.0271899	0.613983	0.411464	TCCSUP_hep.006
90	2.83421	2.85855	1.02482	1.06615	2.27672	7.2686	1.69488	3.97159	2.83421	0.000487959	25000000	2.48122e+07	-0.751074	0.779438	0.961287	0.83634	0.165002	0.0599831	0.316683	0.430145	0.96288	0.553656	0.138414	0.45135	0.63189	11.1333	0.00023669	88.9453	0.751176	1236.97	0.0979687	521.125	2.59182	0.056204	0.020417	0.722542	0.557523	TCCSUP_hep.007
91	2.49902	2.53425	1.03916	1.10373	2.60258	8.23892	1.19524	3.79783	2.49902	0.000517498	25000000	2.48137e+07	-0.745386	0.862168	1.05011	0.806442	0.217381	0.060569	0.32275	0.533238	1.0811	0.65484	0.13591	0.500397	0.735151	11.3114	0.00023256	53.0859	0.771409	2065.97	0.0941782	427.238	2.58553	0.0670134	0.0168895	0.607849	0.523366	TCCSUP_hep.008
92	2.68772	2.72736	1.03854	1.09987	3.03682	9.31422	1.12075	4.15757	2.68772	0.000522983	25000000	2.48136e+07	-0.745604	0.888585	1.05127	0.81669	0.198077	0.0571299	0.319245	0.807167	1.05445	0.817997	0.127812	0.485685	0.907465	11.6053	0.00022798	87.8906	0.77265	1486.72	0.102382	499.518	2.53389	0.0520818	0.0251993	0.717072	0.746367	TCCSUP_hep.009
93	2.61872	2.64435	1.02844	1.07614	2.21943	7.00369	1.50865	3.72808	2.61872	0.00049809	25000000	2.48127e+07	-0.749344	0.794832	0.992976	0.823041	0.186076	0.0515581	0.32938	0.376021	0.973361	0.515133	0.137768	0.467214	0.610972	11.0993	0.00024029	72.7734	0.75977	1651.47	0.0883888	494.529	2.61978	0.0619452	0.00912272	0.608411	0.30869	TCCSUP_hep.010
94	2.7426	2.77726	1.03513	1.09287	2.76479	8.35198	1.35684	4.12162	2.7426	0.000485708	25000000	2.48123e+07	-0.750889	0.822237	0.970508	0.815644	0.194625	0.0578415	0.353951	0.595201	1.07938	0.713326	0.150174	0.50058	0.782156	11.4007	0.00022136	78.75	0.710667	1236.97	0.103334	409.938	2.54554	0.0779203	0.0266097	0.695394	0.613408	TCCSUP_hep.011
95	2.6259	2.65325	1.02966	1.07877	2.31832	7.37631	1.46536	3.78368	2.6259	0.00049845	25000000	2.48128e+07	-0.748833	0.814384	1.00356	0.823463	0.173234	0.0622518	0.309483	0.460353	0.981239	0.561571	0.138883	0.458918	0.658185	11.1589	0.0002337	110.391	0.782086	1236.97	0.0966715	404.855	2.6019	0.0448363	0.0149821	0.686779	0.50006	TCCSUP_hep.012
96	2.79151	2.82364	1.03257	1.08645	2.74884	8.46992	1.38386	4.1327	2.79151	0.000467303	25000000	2.48119e+07	-0.75242	0.777018	0.941756	0.818587	0.196733	0.0537887	0.323814	0.497368	1.10407	0.683271	0.149986	0.508287	0.733266	11.4073	0.000234267	45.4688	0.787225	1375.14	0.0751143	748.669	2.5511	0.0846885	0.0404004	0.51022	0.682091	TCCSUP_hep.013
97	3.11384	3.13718	1.02169	1.05769	2.30555	7.03043	1.94507	4.25062	3.11384	0.000475451	25000000	2.48119e+07	-0.752247	0.767261	0.949271	0.845281	0.170954	0.0389914	0.308987	0.418674	1.00536	0.53887	0.136728	0.458442	0.659513	11.1715	0.00023572	66.0938	0.767056	822.471	0.0800218	459.787	2.60606	0.0690752	0.0271158	0.387263	0.512009	TCCSUP_hep.014
98	3.01894	3.06464	1.04216	1.11186	3.21162	9.97963	1.41201	4.62363	3.01894	0.000505021	25000000	2.48137e+07	-0.745249	0.893269	1.06463	0.799823	0.238474	0.0406321	0.373109	0.590396	1.42478	0.790107	0.161907	0.647628	0.913156	11.612	0.00021811	42.1875	0.761843	1236.97	0.0931778	714.679	2.522	0.0865327	0.0444181	0.595812	0.652824	TCCSUP_hep.015
99	2.56242	2.58637	1.02655	1.07028	2.18162	6.84839	1.46973	3.65135	2.56242	0.000476696	25000000	2.48121e+07	-0.751513	0.781661	0.96061	0.835334	0.158474	0.0710167	0.276256	0.44489	0.910636	0.555339	0.107485	0.423968	0.615052	11.0948	0.00023603	86.8359	0.680137	2480.47	0.120629	322.823	2.60647	0.029525	0.00885846	0.682141	0.3301	TCCSUP_hep.016
100	2.79255	2.81522	1.02356	1.06282	2.1711	6.94323	1.70613	3.87722	2.79255	0.000488321	25000000	2.48125e+07	-0.750182	0.793218	0.981465	0.838365	0.157978	0.0559525	0.285033	0.390503	0.93968	0.519061	0.125291	0.447467	0.602589	11.0793	0.00023811	86.8359	0.709818	822.471	0.104481	315.222	2.6269	0.0452908	0.0124296	0.638638	0.362318	TCCSUP_hep.017
101	2.76567	2.81598	1.05087	1.13583	3.48633	10.5472	1.03705	4.52338	2.76567	0.000502203	25000000	2.48129e+07	-0.748202	0.846349	1.00635	0.786784	0.267777	0.0320202	0.369674	0.572679	1.42135	0.938754	0.171885	0.661095	0.859423	11.7146	0.0002262	58.3594	0.80472	1651.47	0.0802358	578.107	2.52435	0.143661	0.0608482	0.691621	0.736561	TCCSUP_hep.018
102	2.55247	2.58334	1.03388	1.08971	2.50266	7.73304	1.28468	3.78734	2.55247	0.000492595	25000000	2.48124e+07	-0.75049	0.802641	0.971799	0.818102	0.195558	0.0644701	0.30566	0.52384	1.00103	0.629219	0.130747	0.473957	0.694592	11.2687	0.00023244	60.4688	0.765792	1927.8	0.100695	580.989	2.56421	0.0529995	0.020438	0.603277	0.590186	TCCSUP_hep.019
103	11.2429	11.982	1.177	1.49972	21.7809	79.0905	2.13127	23.9122	11.2429	0.00475235	25000000	2.52598e+07	1.03911	7.50963	8.16449	0.650163	0.580833	0.0289962	4.13197	1.64787	11.68	5.45641	1.65097	5.82428	6.01179	18.8493	0.00014444	89.2969	0.589305	2480.47	0.0878998	466.533	2.45006	0.0406166	0.0200052	0.585651	0.591091	HCV29_hep.016
104	8.22214	8.58059	1.11796	1.32553	14.2019	49.5951	1.64368	15.8456	8.22214	0.00258785	25000000	2.4941e+07	-0.236003	4.03243	4.26991	0.697204	0.456659	0.0311384	2.35851	1.61481	6.53702	3.48193	0.974207	3.25804	3.75071	16.4878	0.00014425	89.6484	0.734925	2480.47	0.0867016	617.288	2.45106	0.0558315	0.029209	0.661645	0.727625	HCV29_hep.017
105	7.88665	8.16888	1.10248	1.28578	12.7684	40.6864	1.62912	14.3975	7.88665	0.00292842	25000000	2.49787e+07	-0.0851453	4.4665	5.0099	0.707266	0.428609	0.0307182	2.50342	1.50956	5.49865	2.84331	0.949016	2.8247	3.24858	16.1513	0.00016276	89.6484	0.684393	2065.97	0.134196	285.183	2.52128	0.0233392	0.0123526	0.719622	0.547751	HCV29_hep.018
106	6.62495	6.95517	1.1457	1.41977	12.7059	41.2383	0.446331	13.1523	6.62495	0.00213608	25000000	2.49111e+07	-0.3555	3.53596	3.81175	0.661509	0.535929	0.0341889	2.89162	1.23762	5.31067	2.6381	1.11203	2.99403	2.90262	15.9618	0.00015535	90	0.659699	2480.47	0.0927551	524.513	2.44509	0.0601383	0.0269422	0.597193	0.669226	HCV29_hep.019
107	4.58755	4.72476	1.09655	1.28459	9.40824	32.2885	0.968116	10.3764	4.58755	0.000942528	25000000	2.48304e+07	-0.678553	1.64	1.77565	0.699914	0.429642	0.0389066	1.86431	0.568728	2.52249	3.6274	0.701375	1.63744	1.36893	13.442	0.00019028	52.0312	0.75902	2480.47	0.0592243	989.809	2.43979	0.127382	0.0639714	0.520659	0.572379	HCV29_hep.020
108	5.68039	5.8482	1.08466	1.23259	8.74748	27.388	1.32154	10.069	5.68039	0.00142009	25000000	2.48529e+07	-0.588599	2.31131	2.58372	0.725053	0.392212	0.0261617	1.31004	0.932352	3.85909	2.00458	0.523786	1.96635	2.03965	14.2528	0.00016997	24.2578	0.771127	2065.97	0.0724846	588.804	2.46234	0.0939188	0.0343914	0.441439	0.572352	HCV29_hep.021
109	3.92768	4.20506	1.23381	1.73203	8.63205	30.8666	0.155087	8.78714	3.92767	0.000986582	25000000	2.48388e+07	-0.644831	2.02614	1.91148	0.583638	0.756676	0.0382215	2.96688	0.48324	2.59633	1.58271	1.07906	2.62322	1.2775	13.3471	0.00016677	5.97656	0.679478	2480.47	0.0652749	879.734	2.41869	0.073771	0.0823596	0.500446	0.410825	HCV29_hep.022
110	2.56307	2.66054	1.11555	1.34905	5.00228	16.8972	0.211482	5.21376	2.56307	0.000454926	25000000	2.48138e+07	-0.744651	0.940827	0.928813	0.715918	0.448626	0.0680536	1.17797	0.408586	1.44528	1.36633	0.341362	1.06752	0.774133	12.2271	0.00021084	119.531	0.669832	1927.8	0.0913615	706.688	2.46576	0.177635	0.0512319	0.692905	0.481223	HCV29_hep.023
111	2.36156	2.38108	1.0249	1.06776	2.00973	6.44837	1.36206	3.37178	2.36156	0.000301233	25000000	2.4808e+07	-0.767856	0.530502	0.608659	0.836497	0.160664	0.0681783	0.355306	0.251114	0.809479	0.523954	0.129517	0.382663	0.435647	10.9736	0.00021922	74.1797	0.64856	1651.47	0.0865523	592.293	2.53949	0.104058	0.0315347	0.485044	0.460733	HCV29_hep.024
112	2.61684	2.63447	1.01938	1.0513	1.91627	6.12476	1.65649	3.57276	2.61684	0.000302211	25000000	2.48081e+07	-0.767799	0.516976	0.608225	0.856396	0.131149	0.070203	0.224799	0.407302	0.80318	0.496511	0.0876196	0.368002	0.531559	10.9641	0.00022947	90.3516	0.765152	1236.97	0.077612	808.954	2.53179	0.100728	0.0443612	0.531521	0.681613	HCV29_hep.025
113	2.54272	2.56544	1.02558	1.06806	2.07074	6.53631	1.49823	3.56897	2.54272	0.000341211	25000000	2.48089e+07	-0.764284	0.574624	0.673477	0.835915	0.173507	0.0487386	0.251291	0.398841	0.907278	0.49703	0.118341	0.426026	0.552256	11.0293	0.000238653	112.031	0.756335	1375.14	0.0832256	748.669	2.54663	0.0949187	0.0424711	0.485969	0.533918	HCV29_hep.026
114	2.47142	2.48206	1.01285	1.03448	1.41365	4.47957	1.76433	3.17798	2.47142	0.000314545	25000000	2.48081e+07	-0.767646	0.488518	0.603477	0.869826	0.0962514	0.0710031	0.221688	0.238565	0.601455	0.324506	0.100709	0.296531	0.35248	10.6919	0.00024753	89.6484	0.696705	1236.97	0.0825784	537.313	2.62819	0.0823757	0.0223706	0.557757	0.336846	HCV29_hep.027
115	2.0844	2.10266	1.02518	1.06704	1.6901	5.27738	1.23832	2.92843	2.0844	0.000343929	25000000	2.48088e+07	-0.764955	0.543544	0.668083	0.837878	0.162029	0.0729696	0.220078	0.346858	0.730632	0.418322	0.0916871	0.338096	0.464166	10.842	0.00024878	69.2578	0.722481	822.471	0.0744088	491.528	2.61534	0.14405	0.0325399	0.443657	0.387985	HCV29_hep.028
116	2.0511	2.0805	1.03947	1.1047	2.16147	6.66801	0.968836	3.13031	2.0511	0.000328371	25000000	2.48086e+07	-0.765792	0.552919	0.642374	0.815492	0.206057	0.0766337	0.235434	0.402695	0.938937	0.572305	0.0953841	0.411344	0.572305	11.0824	0.00023374	55.5469	0.703125	1236.97	0.0837589	648.888	2.53746	0.111002	0.0441007	0.711784	0.595192	HCV29_hep.029
117	2.45712	2.47114	1.01677	1.04479	1.59179	4.97494	1.66109	3.25288	2.45712	0.000326355	25000000	2.48083e+07	-0.766677	0.520425	0.644151	0.858834	0.14798	0.0394023	0.218182	0.264336	0.724487	0.375028	0.0965982	0.335253	0.431851	10.7849	0.00024066	73.125	0.717018	822.471	0.0762083	601.603	2.61633	0.177804	0.0459925	0.683872	0.457245	HCV29_hep.030
118	4.51157	4.56151	1.03477	1.09804	5.64727	17.8809	1.81102	7.45829	4.51157	0.000690666	25000000	2.48216e+07	-0.713602	1.35541	1.43205	0.82907	0.209962	0.0202695	0.958743	0.589667	1.62931	1.95598	0.237696	0.782201	1.00455	12.6714	0.0001914	123.398	0.793183	1651.47	0.12579	367.642	2.5266	0.0372947	0.0155049	0.612646	0.772474	HCV29_ctrl.001
119	3.30292	3.32973	1.02494	1.06954	4.66632	14.2762	1.05524	5.72156	3.30292	0.00038032	25000000	2.48108e+07	-0.756948	0.764029	0.81722	0.854829	0.114228	0.0870189	0.488947	0.46786	1.00829	1.81996	0.144025	0.480398	0.633376	12.2219	0.000212773	22.5	0.671772	822.471	0.095369	429.944	2.53552	0.0826349	0.027889	0.517579	0.574858	HCV29_ctrl.002
120	3.02573	3.04573	1.0209	1.05883	3.79218	11.7227	1.16532	4.95749	3.02573	0.000329408	25000000	2.48097e+07	-0.761386	0.685251	0.718304	0.880861	0.151966	0.0265921	0.441551	0.469731	0.743812	1.50105	0.0879261	0.344839	0.561233	11.8584	0.0002135	89.2969	0.727451	1651.47	0.132146	342.274	2.53683	0.0372074	0.016886	0.62404	0.614541	HCV29_ctrl.003
121	2.70675	2.73174	1.02585	1.068	2.49983	7.64687	1.43678	3.93661	2.70675	0.000376519	25000000	2.48095e+07	-0.761916	0.667423	0.758423	0.840524	0.169084	0.0502958	0.247377	0.504125	0.949742	0.686265	0.110293	0.416661	0.686265	11.2866	0.00020696	89.2969	0.769539	1651.47	0.0807575	628.098	2.49287	0.0606307	0.0261633	0.717986	0.767134	HCV29_ctrl.004
122	2.96777	3.00711	1.038	1.10295	3.39625	10.6615	1.28168	4.67792	2.96777	0.000547869	25000000	2.4816e+07	-0.735997	1.08194	1.1393	0.823332	0.186394	0.0578337	0.632432	0.776725	0.985018	1.02442	0.190437	0.492509	0.912784	11.6889	0.00021071	88.9453	0.711095	1651.47	0.105638	271.621	2.57526	0.0189474	0.0108916	0.626066	0.542234	HCV29_ctrl.005
123	3.95006	3.97718	1.02097	1.05741	3.3953	10.5772	2.26536	5.66066	3.95006	0.000507519	25000000	2.48147e+07	-0.741001	0.964379	1.07569	0.854153	0.151307	0.0362914	0.63349	0.48056	1.11628	1.00465	0.190423	0.538439	0.715729	11.6618	0.00021638	108.984	0.687796	2065.97	0.102028	497.631	2.56089	0.0393887	0.0151789	0.475981	0.579818	HCV29_ctrl.006
124	3.96286	4.00249	1.03298	1.0949	4.22545	14.2063	2.03384	6.25929	3.96286	0.000452331	25000000	2.48147e+07	-0.741178	1.01373	1.00403	0.82791	0.211005	0.0316184	1.05293	0.467518	1.15352	1.40485	0.359022	0.580421	0.734087	11.8812	0.00021266	66.4453	0.775756	822.471	0.0971578	444.15	2.52138	0.0859688	0.0247619	0.612331	0.658954	HCV29_ctrl.007
125	2.93734	2.95578	1.01888	1.05152	2.78837	8.94911	1.55889	4.34726	2.93734	0.000358516	25000000	2.48102e+07	-0.759274	0.694974	0.776512	0.864692	0.142362	0.0396023	0.409056	0.408822	0.767929	0.927783	0.125376	0.36986	0.514042	11.3653	0.00022475	89.2969	0.727556	1651.47	0.0990727	372.258	2.58067	0.0367273	0.0121927	0.694096	0.572033	HCV29_ctrl.008
126	3.07173	3.09225	1.02072	1.05742	2.88248	9.20685	1.64936	4.53183	3.07173	0.000342325	25000000	2.481e+07	-0.759962	0.701714	0.741856	0.864421	0.12767	0.0521007	0.545943	0.388333	0.820942	0.953556	0.138929	0.391526	0.517825	11.3985	0.00021715	63.2812	0.79977	2065.97	0.0949493	389.558	2.54689	0.052581	0.01869	0.623463	0.701159	HCV29_ctrl.009
127	2.84536	2.87236	1.03231	1.0949	3.38401	10.5726	1.25925	4.64326	2.84536	0.000344431	25000000	2.4811e+07	-0.756068	0.801171	0.793494	0.845738	0.132339	0.0735312	0.762542	0.341487	0.754929	1.24673	0.196298	0.406594	0.459431	11.5344	0.00021794	81.5625	0.735961	822.471	0.156553	310.193	2.52728	0.0309198	0.0142589	0.728451	0.667816	HCV29_ctrl.010
128	2.57588	2.6172	1.04827	1.13415	3.13087	9.81133	1.0238	4.15467	2.57588	0.000415757	25000000	2.48119e+07	-0.752372	0.851888	0.882982	0.78807	0.251322	0.049771	0.637618	0.490933	1.09424	0.83248	0.223139	0.549265	0.695164	11.526	0.000200467	114.844	0.753881	822.471	0.106508	403.393	2.51409	0.0805946	0.0265844	0.519889	0.715293	HCV29_ctrl.011
129	2.76229	2.78584	1.02318	1.06035	2.50536	8.39509	1.56031	4.06567	2.76229	0.000376763	25000000	2.48095e+07	-0.762044	0.654445	0.742471	0.855471	0.149511	0.051167	0.298744	0.648694	0.79691	0.809171	0.122602	0.343285	0.711089	11.2303	0.00021248	92.8125	0.688272	822.471	0.0857658	549.509	2.50309	0.0741159	0.0297491	0.759226	0.806028	HCV29_ctrl.012
130	3.26201	3.28505	1.02052	1.05452	2.45199	7.6934	2.03456	4.48654	3.26201	0.000340539	25000000	2.48089e+07	-0.76446	0.585026	0.699452	0.850108	0.172272	0.0280861	0.273551	0.445903	1.03767	0.622599	0.115974	0.488313	0.653119	11.2251	0.00022816	82.9688	0.765386	1236.97	0.0708113	1084.43	2.51157	0.131587	0.0630515	0.590556	0.649211	HCV29_ctrl.013
131	2.70244	2.72549	1.02473	1.06605	2.18274	6.94333	1.61045	3.79319	2.70244	0.000386106	25000000	2.48098e+07	-0.760949	0.65837	0.77101	0.83568	0.148295	0.0673231	0.320978	0.425662	0.925649	0.531502	0.137354	0.429979	0.585249	11.0839	0.00022231	90	0.786995	1651.47	0.0930166	617.288	2.53888	0.0665449	0.0342545	0.713439	0.71912	HCV29_ctrl.014
132	2.50389	2.57664	1.07629	1.20355	3.71963	11.7924	0.644516	4.36415	2.50389	0.00038343	25000000	2.48104e+07	-0.758548	0.744987	0.797118	0.752974	0.321048	0.053908	0.470239	0.70525	1.54682	0.934818	0.195034	0.719608	1.06932	11.8702	0.0002023	50.9766	0.711277	2065.97	0.0678308	1084.43	2.42775	0.141849	0.0649279	0.664327	0.601239	HCV29_ctrl.015
133	3.55057	3.60489	1.04238	1.11237	4.16284	13.2844	1.23145	5.39429	3.55057	0.000522874	25000000	2.48147e+07	-0.741393	0.985678	1.0991	0.800428	0.238945	0.0371277	0.496217	0.780598	1.56208	0.888649	0.208277	0.735912	1.09693	12.33	0.0002022	90	0.581376	1651.47	0.0719841	1050.47	2.49257	0.0890443	0.0412656	0.612579	0.704968	TCCSUP_CTRL.031
134	5.5344	5.79923	1.13424	1.38255	11.7687	38.1782	-0.0756749	11.693	5.53436	0.00120507	25000000	2.48524e+07	-0.590469	2.33653	2.39266	0.665647	0.52432	0.0365166	2.25108	1.22781	4.21244	2.91916	0.90488	2.52095	2.40382	15.4237	0.00014406	88.9453	0.606815	2065.97	0.0596546	1013.65	2.39329	0.0963571	0.0540531	0.620443	0.70898	TCCSUP_CTRL.032
135	5.48735	5.66788	1.09299	1.25807	9.38918	29.2036	0.460095	9.84927	5.48735	0.00114923	25000000	2.48527e+07	-0.589047	2.29959	2.33968	0.707657	0.41781	0.036533	1.68261	1.23766	3.55847	1.79765	0.700632	1.99158	2.08767	14.8993	0.0001529	89.2969	0.629526	2480.47	0.0598728	706.688	2.44037	0.0763591	0.0294903	0.65295	0.62049	TCCSUP_CTRL.033
136	3.45602	3.73541	1.25252	1.80439	9.52218	32.9036	-1.08031	8.44187	3.45373	0.00124044	25000000	2.48495e+07	-0.602004	2.37373	2.3234	0.603089	0.700461	0.0551358	2.50835	1.00409	2.9351	2.21341	0.983953	2.03063	1.65316	14.2942	0.00014575	89.2969	0.717044	2480.47	0.105862	464.918	2.45098	0.0544054	0.0258116	0.595793	0.700637	TCCSUP_CTRL.034
137	3.53919	3.66477	1.09994	1.27467	6.21792	19.5849	0.432244	6.65017	3.53919	0.000770869	25000000	2.48206e+07	-0.7177	1.36075	1.47241	0.713777	0.412341	0.0387295	0.866322	0.709735	2.60361	1.51844	0.357748	1.27199	1.45484	13.0697	0.00015954	42.8906	0.789325	2065.97	0.0913331	603.103	2.42342	0.0703564	0.036331	0.54606	0.648797	TCCSUP_CTRL.035
138	3.65921	3.85942	1.18058	1.56714	8.69681	28.8472	-0.452822	8.24399	3.65897	0.00100523	25000000	2.48401e+07	-0.639602	2.12219	2.01804	0.64725	0.580876	0.0390633	2.24392	0.73048	2.68214	2.23742	0.902314	1.63479	1.42098	13.9223	0.00014994	89.2969	0.670715	2065.97	0.0846723	609.593	2.45118	0.0747358	0.0315965	0.576415	0.609742	TCCSUP_CTRL.036
139	2.99177	3.07932	1.09334	1.27493	5.11675	16.7052	0.452663	5.56941	2.99177	0.000788567	25000000	2.48285e+07	-0.68583	1.60956	1.63484	0.724137	0.393696	0.0358502	1.23919	0.66477	1.55614	1.31901	0.459431	0.86699	0.985553	12.4713	0.0001762	79.1016	0.635858	1651.47	0.123502	273.868	2.55464	0.0238232	0.0105656	0.48024	0.429678	TCCSUP_CTRL.037
140	3.66235	3.79949	1.10509	1.29216	6.32019	21.4204	0.507675	6.82787	3.66235	0.000760163	25000000	2.48221e+07	-0.711541	1.41862	1.50281	0.706724	0.419729	0.0452001	1.09719	0.846009	2.62003	1.44802	0.416005	1.37602	1.50402	13.0802	0.00016741	81.5625	0.746296	1651.47	0.0898211	698.879	2.43444	0.0810648	0.0517977	0.634318	0.717986	TCCSUP_CTRL.038
141	4.73529	4.86104	1.07375	1.1995	9.39269	30.1078	0.557176	9.94987	4.73529	0.000827969	25000000	2.48286e+07	-0.685417	1.62139	1.67681	0.762248	0.313699	0.0339804	0.856735	0.972823	3.13578	3.574	0.304199	1.33019	1.84429	14.1843	0.00018182	90	0.641183	1651.47	0.0646135	769.659	2.45474	0.0686736	0.0309804	0.635741	0.708449	TCCSUP_CTRL.039
142	2.36653	2.44929	1.09523	1.26008	6.91545	19.9101	-0.284325	6.63113	2.36652	0.000748756	25000000	2.48191e+07	-0.723573	1.23881	1.40668	0.725359	0.365045	0.0810157	0.552409	0.629425	1.65838	3.25453	0.199005	0.845259	1.01315	12.6167	0.00018236	38.6719	0.758583	822.471	0.121346	380.327	2.51418	0.0524361	0.0175649	0.723063	0.76055	TCCSUP_CTRL.040
143	3.5008	3.58496	1.07011	1.19292	5.01698	14.7903	0.821376	5.83836	3.5008	0.000886266	25000000	2.48247e+07	-0.701098	1.4588	1.61889	0.743485	0.341193	0.0424015	0.835217	0.56507	2.06171	1.01485	0.324119	1.06047	1.14858	12.6175	0.00017456	90	0.711819	2480.47	0.0987204	414.927	2.49625	0.0491943	0.0237697	0.833853	0.779745	TCCSUP_CTRL.041
144	3.15365	3.23833	1.07693	1.21264	4.60673	14.5585	0.855019	5.46175	3.15365	0.00049754	25000000	2.48135e+07	-0.745821	0.946428	0.9953	0.738137	0.352601	0.0442853	0.831906	0.574045	1.87954	1.0597	0.329367	0.959462	1.11699	12.2582	0.00017741	61.1719	0.692856	2065.97	0.0798714	848.249	2.42628	0.11081	0.0613164	0.507728	0.633481	TCCSUP_CTRL.042
145	3.29022	3.36248	1.06369	1.17353	4.33617	13.2991	1.12243	5.4586	3.29022	0.000614452	25000000	2.48171e+07	-0.731491	1.12166	1.25221	0.760601	0.307961	0.0434705	0.720881	0.678676	1.73931	1.04008	0.281101	0.878442	1.08927	12.1366	0.00018643	89.6484	0.523314	2480.47	0.0802173	738.174	2.46722	0.172098	0.0366486	0.582585	0.638392	TCCSUP_CTRL.043
146	5.49095	5.82113	1.16169	1.45297	11.6329	38.1197	-0.23367	11.3992	5.49094	0.00155778	25000000	2.4868e+07	-0.527926	2.77965	2.9601	0.659195	0.543561	0.0402537	1.95468	1.24383	5.24946	2.56847	0.784285	2.68286	2.85227	15.5973	0.00015665	88.9453	0.693873	2480.47	0.0638301	974.356	2.4065	0.0883383	0.0418665	0.63906	0.725339	TCCSUP_CTRL.044
147	2.71486	2.91838	1.20857	1.61217	6.58228	20.7695	-0.568501	6.01378	2.71454	0.00129227	25000000	2.48444e+07	-0.62252	2.07741	2.3097	0.623301	0.642479	0.0510551	1.42733	0.715473	2.60119	1.32489	0.54463	1.57698	1.39814	13.1358	0.00017093	89.2969	0.730524	1236.97	0.124473	367.216	2.50825	0.0394873	0.0156545	0.792499	0.628809	TCCSUP_CTRL.045
148	1.8486	1.89406	1.06154	1.1582	2.49543	6.75447	0.589129	3.08456	1.8486	0.000470975	25000000	2.48142e+07	-0.743093	0.912464	1.10802	0.78774	0.270956	0.0540324	0.174468	0.580542	1.02605	0.679966	0.0918684	0.410418	0.845298	11.3132	0.00022143	91.0547	0.743157	1651.47	0.121397	306.039	2.59776	0.038039	0.0111376	0.699026	0.437638	TCCSUP_CTRL_3.010
149	2.09479	2.13189	1.04474	1.11414	2.23181	6.05325	0.866903	3.09871	2.09479	0.000430165	25000000	2.4813e+07	-0.748103	0.848081	1.0181	0.819635	0.215718	0.0593236	0.146294	0.643932	0.914351	0.497695	0.0779331	0.359759	0.863395	11.2964	0.000224	93.8672	0.768965	1569.09	0.134266	302.538	2.58327	0.0332181	0.0108916	0.740082	0.549094	TCCSUP_CTRL_3.011
150	2.12916	2.15967	1.03656	1.09309	2.029	5.47815	0.994847	3.02385	2.12916	0.000397384	25000000	2.48118e+07	-0.752774	0.785619	0.937538	0.838456	0.208796	0.054087	0.14085	0.640711	0.781282	0.448139	0.0707588	0.31841	0.801916	11.1917	0.00022482	92.8125	0.726657	1236.97	0.125815	332.576	2.59277	0.0400528	0.0112176	0.657156	0.470638	TCCSUP_CTRL_3.012
151	2.12289	2.15993	1.04379	1.11137	2.26209	6.13385	0.876291	3.13838	2.12289	0.000444059	25000000	2.48133e+07	-0.74666	0.868056	1.04307	0.82214	0.203588	0.0602063	0.150336	0.672547	0.886601	0.511135	0.084198	0.35464	0.883831	11.3121	0.0002221	90.3516	0.772219	1236.97	0.152161	294.882	2.59052	0.030915	0.0100026	0.636851	0.504394	TCCSUP_CTRL_3.013
152	2.09098	2.12222	1.03932	1.10148	2.11039	5.90425	0.981285	3.09167	2.09098	0.000450873	25000000	2.48134e+07	-0.746226	0.870014	1.05358	0.822274	0.21422	0.0498064	0.157493	0.544927	0.875599	0.510712	0.0831287	0.362094	0.747971	11.1545	0.00022079	92.1094	0.684089	2065.97	0.180628	217.186	2.642	0.013601	0.00552427	0.493082	0.348164	TCCSUP_CTRL_3.014
153	2.11766	2.15547	1.04531	1.11578	2.26829	6.1796	0.874252	3.14254	2.11766	0.000446818	25000000	2.48135e+07	-0.746103	0.879099	1.05588	0.817415	0.220973	0.0529958	0.157792	0.65604	0.917101	0.505505	0.084266	0.372874	0.859934	11.3056	0.00021912	72.4219	0.785941	1651.47	0.146988	285.183	2.59718	0.0437714	0.00951052	0.558926	0.481469	TCCSUP_CTRL_3.015
154	2.1588	2.19339	1.04095	1.10467	2.20255	6.13473	0.947672	3.15022	2.1588	0.000442588	25000000	2.48136e+07	-0.745665	0.878447	1.05759	0.824731	0.185665	0.0711556	0.159267	0.630994	0.897246	0.490641	0.0837772	0.358898	0.837454	11.2692	0.00022309	87.5391	0.743531	822.471	0.159294	252.214	2.6185	0.0260994	0.00943052	0.649783	0.40821	TCCSUP_CTRL_3.016
155	2.10755	2.14263	1.04292	1.11014	2.23658	6.25056	0.920677	3.15726	2.10755	0.000459374	25000000	2.48139e+07	-0.744467	0.885309	1.07648	0.818613	0.198135	0.0641149	0.146391	0.598901	0.914742	0.539856	0.0959732	0.359905	0.827765	11.2408	0.00022647	90.3516	0.757726	1236.97	0.149702	260.174	2.6156	0.0231575	0.00828641	0.658358	0.335739	TCCSUP_CTRL_3.017
156	2.1061	2.13832	1.04009	1.10338	2.22227	6.22478	0.935521	3.15779	2.1061	0.000474133	25000000	2.48144e+07	-0.74256	0.910775	1.11307	0.820437	0.185457	0.0690532	0.164093	0.545483	0.898696	0.551446	0.0958609	0.359479	0.766964	11.2155	0.000227133	90.9375	0.674691	822.471	0.23189	179.527	2.66659	0.0104046	0.00552427	0.397163	0.346161	TCCSUP_CTRL_3.018
157	2.08083	2.11524	1.04225	1.10799	2.12903	5.83604	0.903143	3.03217	2.08083	0.000429878	25000000	2.4813e+07	-0.747967	0.840971	1.01935	0.825445	0.216669	0.0651133	0.149864	0.623335	0.862082	0.469708	0.0713472	0.350784	0.832328	11.2372	0.00022537	97.0312	0.737096	1154.59	0.162467	285.183	2.60604	0.0275792	0.0110485	0.608697	0.415607	TCCSUP_CTRL_3.019
158	1.53705	1.59835	1.09666	1.25238	2.64862	7.69837	0.207217	2.85583	1.53705	0.000549648	25000000	2.48158e+07	-0.736979	0.98491	1.20805	0.739635	0.348306	0.0846284	0.215371	0.545521	1.17806	0.694463	0.10541	0.483617	0.83085	11.3651	0.00021947	90.3516	0.754659	2065.97	0.144347	333.966	2.60484	0.0302334	0.00862151	0.7471	0.477191	TCCSUP_CTRL_3.001
159	2.20773	2.23612	1.03385	1.08705	2.11343	5.91689	1.10853	3.22195	2.20773	0.000423269	25000000	2.48127e+07	-0.749073	0.828057	1.00403	0.835827	0.160321	0.073813	0.158967	0.566141	0.846102	0.546652	0.0830651	0.332525	0.765884	11.1512	0.00022613	92.4609	0.741981	2065.97	0.163314	241.583	2.62136	0.0171938	0.00828641	0.636525	0.349207	TCCSUP_CTRL_3.020
160	1.56419	1.62316	1.09319	1.24413	2.50524	7.19433	0.251188	2.75643	1.56419	0.000506398	25000000	2.48143e+07	-0.742759	0.913105	1.12133	0.742593	0.348176	0.0740779	0.215482	0.514088	1.19553	0.570506	0.110318	0.484346	0.803114	11.3401	0.000223	49.2188	0.836794	1651.47	0.112595	367.588	2.59156	0.0706269	0.0197624	0.55422	0.633662	TCCSUP_CTRL_3.002
161	1.53877	1.60316	1.09949	1.25862	2.62976	7.56887	0.16835	2.79811	1.53877	0.000529534	25000000	2.48152e+07	-0.739295	0.964586	1.17375	0.735763	0.353098	0.0747025	0.203864	0.577299	1.20719	0.619558	0.11144	0.495258	0.860664	11.4035	0.00022079	75.9375	0.821519	1651.47	0.1411	313.179	2.58794	0.0333545	0.0130817	0.627584	0.648495	TCCSUP_CTRL_3.003
162	2.03516	2.07586	1.05132	1.13218	2.40757	6.71485	0.774961	3.18253	2.03516	0.000467991	25000000	2.48142e+07	-0.743346	0.896322	1.09822	0.801285	0.241921	0.0469015	0.176615	0.584234	1.01372	0.592015	0.0973143	0.405486	0.843431	11.3128	0.000225693	91.875	0.729589	1265.3	0.139758	303.728	2.60041	0.0348086	0.00889118	0.73863	0.43369	TCCSUP_CTRL_3.004
163	1.92038	1.96717	1.06052	1.15522	2.4557	6.83658	0.608676	3.06438	1.92038	0.000461627	25000000	2.48138e+07	-0.744708	0.900477	1.08188	0.790073	0.251779	0.0717939	0.183029	0.636029	1.03798	0.574486	0.0915984	0.421283	0.878974	11.3683	0.00021554	97.3828	0.751922	1236.97	0.146567	342.274	2.57269	0.0391941	0.0133058	0.686688	0.557353	TCCSUP_CTRL_3.005
164	2.10679	2.1463	1.04784	1.12263	2.36187	6.45254	0.826098	3.18797	2.10679	0.000477746	25000000	2.48143e+07	-0.742811	0.920623	1.11365	0.812126	0.229355	0.0585455	0.162392	0.628648	0.969441	0.545425	0.0909025	0.39383	0.854341	11.3317	0.00021973	116.719	0.691749	2065.97	0.143431	261.912	2.60826	0.0183163	0.0118849	0.395551	0.424209	TCCSUP_CTRL_3.006
165	1.9826	2.02529	1.05475	1.14092	2.39788	6.65266	0.715549	3.11343	1.9826	0.000469994	25000000	2.48139e+07	-0.744349	0.897084	1.09095	0.798694	0.27035	0.0458226	0.186353	0.602507	1.01802	0.577553	0.0851575	0.413263	0.850928	11.3219	0.00022203	91.7578	0.797581	2065.97	0.122762	332.576	2.58565	0.0449472	0.0108389	0.623181	0.501387	TCCSUP_CTRL_3.007
166	2.01538	2.06253	1.05908	1.152	2.55468	7.00731	0.679353	3.23404	2.01538	0.000499244	25000000	2.48148e+07	-0.740704	0.942266	1.14154	0.791426	0.262936	0.0572751	0.193329	0.619965	1.07696	0.627899	0.0922933	0.436932	0.910775	11.3976	0.00022022	94.5703	0.77917	1236.97	0.137727	359.574	2.57958	0.0392281	0.012792	0.663409	0.497183	TCCSUP_CTRL_3.008
167	1.98568	2.02886	1.05517	1.14173	2.4	6.55773	0.698708	3.09871	1.98568	0.000470011	25000000	2.4814e+07	-0.74416	0.891687	1.08542	0.799054	0.253489	0.0570974	0.165662	0.592508	1.01848	0.559703	0.0852072	0.413433	0.863328	11.3417	0.00022267	93.1641	0.717107	2065.97	0.111911	345.26	2.58859	0.0612738	0.0130017	0.668538	0.462699	TCCSUP_CTRL_3.009
168	3.47389	3.50791	1.02663	1.06915	3.10827	8.61419	1.82155	4.92981	3.47389	0.000551533	25000000	2.4818e+07	-0.727877	1.07859	1.29627	0.84476	0.173099	0.0350948	0.278562	0.748854	1.17314	0.777597	0.128512	0.501475	0.976786	11.7007	0.00021988	89.6484	0.538292	1651.47	0.176549	261.633	2.60637	0.0200206	0.00828641	0.545323	0.319273	HCV29_CTRL_3.001
169	2.99762	3.03965	1.03637	1.09318	3.07032	8.40121	1.39967	4.46998	2.99762	0.000541223	25000000	2.48167e+07	-0.733303	1.02896	1.2387	0.832839	0.18486	0.0494913	0.243875	0.82918	1.13783	0.820334	0.108968	0.474307	1.07718	11.6667	0.00021825	91.7578	0.660009	2065.97	0.108269	420.987	2.57529	0.049857	0.0159611	0.684837	0.558183	HCV29_CTRL_3.002
170	3.00672	3.03317	1.0241	1.06263	2.42555	6.93991	1.76586	4.19141	3.00672	0.000483822	25000000	2.48149e+07	-0.740416	0.927316	1.12856	0.85255	0.149911	0.0441315	0.217409	0.603724	0.959504	0.633326	0.103571	0.402049	0.822392	11.2866	0.00022529	91.0547	0.69179	1236.97	0.186591	232.165	2.63082	0.0187608	0.00552427	0.66649	0.329332	HCV29_CTRL_3.003
171	2.59269	2.62354	1.03177	1.08216	2.44406	6.97111	1.34089	3.78495	2.59269	0.000493306	25000000	2.48149e+07	-0.740235	0.934425	1.13816	0.835978	0.172802	0.0519565	0.197631	0.625071	0.960734	0.646669	0.103674	0.396528	0.829608	11.2972	0.00022548	90	0.680395	1651.47	0.172132	240.898	2.63318	0.021175	0.00552427	0.587825	0.330804	HCV29_CTRL_3.004
172	2.62224	2.65216	1.03001	1.07703	2.37846	6.55163	1.35464	3.73311	2.62224	0.000462021	25000000	2.48138e+07	-0.744677	0.887377	1.07231	0.845159	0.17132	0.0510112	0.188454	0.685712	0.895023	0.59511	0.0849399	0.382281	0.843526	11.3161	0.00022622	88.5938	0.724911	2480.47	0.103289	319.892	2.59201	0.0255425	0.00666839	0.690828	0.415281	HCV29_CTRL_3.005

## Sheet: Height
	S_a	S_q	S_sk	S_ku	S_z	S_10z	S_v	S_p	S_mean	S_sc	S_2a	S_3a	S_dr	S_dq	S_dq6	S_bi	S_ci	S_vi	S_pk	S_vk	S_k	S_dc0-5	S_dc5-10	S_dc10-50	S_dc50-95	S_dc50-100	S_ds	S_td	S_tdi	S_rw	S_rwi	S_hw	S_fd	S_cl20	S_cl37	S_tr20	S_tr37	smpl
60	32.0097	41.7986	0.623483	4.81397	362.622	973.808	-173.844	188.778	-27.9537	0.0063241	25000000	2.65102e+07	6.04071	18.9959	15.7031	0.569824	1.73027	0.0934058	61.2022	34.2654	94.0131	113.079	24.5639	55.5167	52.0019	179.463	7.241e-05	58.7109	0.720322	2065.97	0.0464342	3982.8	2.13347	0.176478	0.117635	0.650678	0.659983	TCCSUP_CTRL.001
61	37.41	47.3033	0.479817	3.48069	335.425	1056.87	-123.417	212.008	-68.5531	0.00983872	25000000	2.90738e+07	16.2952	29.1398	23.5959	0.565451	1.70793	0.0942001	57.8755	32.1771	120.448	128.588	21.6559	65.0225	70.3646	130.158	5.606e-05	70.3125	0.787062	2065.97	0.0492064	2318.28	2.16187	0.146731	0.107673	0.829414	0.849815	TCCSUP_CTRL.002
62	18.3891	24.2561	1.33457	6.28693	189.824	629.175	-61.2279	128.596	-524.349	0.00508525	25000000	2.59056e+07	3.62234	14.761	12.467	0.518292	1.91207	0.0661809	42.6733	10.5006	50.7005	81.4066	14.6462	37.418	25.2639	66.3534	9.389e-05	81.9141	0.711197	2480.47	0.0535182	2318.28	2.17813	0.271987	0.0974299	0.687313	0.775182	TCCSUP_CTRL.003
63	32.9648	43.7049	0.601458	4.46829	355.16	986.094	-145.399	209.761	-333.773	0.00582299	25000000	2.66962e+07	6.78472	19.9562	16.3285	0.545878	1.7703	0.100184	67.1008	45.8419	91.6104	129.252	24.6579	61.6716	55.6588	149.579	6.819e-05	67.8516	0.721157	2480.47	0.0524652	3150.54	2.10964	0.223663	0.119813	0.709946	0.762165	TCCSUP_CTRL.004
64	95.7351	118.041	0.0309178	2.66134	680.706	1785.38	-375.696	305.01	-117.518	0.00805904	25000000	2.87105e+07	14.842	28.7568	23.05	0.592946	1.60137	0.111064	91.365	97.3016	311.685	106.464	37.8373	165.347	186.918	381.058	3.05467e-05	30	0.658109	2480.47	0.0330693	4980.47	2.08739	0.237807	0.164832	0.647417	0.713434	HCV29_CTRL_1.000
65	136.671	174.45	0.922699	5.93286	1179.08	3537.08	-454.078	725.001	-70.4066	0.0161255	25000000	3.54254e+07	41.7017	40.411	30.8782	0.614616	1.60685	0.0936359	249.672	155.907	379.603	451.502	76.8614	189.58	275.629	471.136	4.04e-05	22.5	0.600778	2065.97	0.0382628	3315.94	2.06607	0.263017	0.151436	0.603831	0.659389	HCV29_CTRL_1.001
66	71.2722	90.8421	0.0389576	3.76545	692.248	2067.15	-279.332	412.916	-527.411	0.00673915	25000000	2.79428e+07	11.7711	26.2463	19.4509	0.669335	1.4229	0.112862	94.3983	96.4295	224.61	277.81	27.293	105.588	151.464	291.558	4.392e-05	33.0469	0.673878	2480.47	0.031155	4980.47	2.07423	0.242035	0.195068	0.584084	0.701191	HCV29_CTRL_1.003
67	30.1265	43.7124	1.56814	8.62185	362.062	1106.43	-124.66	237.401	-121.551	0.00664585	25000000	2.76203e+07	10.4811	24.4665	18.2816	0.50681	1.98525	0.0856639	96.4975	29.7016	75.1013	144.264	45.4325	54.9086	46.0226	127.457	6.542e-05	56.6016	0.744214	2480.47	0.0519647	1486.02	2.12454	0.131273	0.100257	0.623082	0.834267	HCV29_CTRL_1.004
68	66.1653	80.1659	0.0229581	2.49382	426.25	1204.75	-209.596	216.654	-484.485	0.00529441	25000000	2.6711e+07	6.84399	20.6125	16.5093	0.622108	1.54241	0.107061	65.15	62.9683	222.837	85.031	26.0023	108.727	127.186	216.49	3.623e-05	67.1484	0.557711	2480.47	0.0266231	4980.47	2.04553	0.293584	0.198385	0.56932	0.556401	HCV29_CTRL_1.005
69	41.5249	53.1232	0.312715	3.76769	403.516	974.219	-198.859	204.657	73.7063	0.00494458	25000000	2.65684e+07	6.27345	19.798	15.3289	0.567962	1.6823	0.109939	65.0216	62.6832	114.271	111.574	19.5512	81.4167	69.9226	200.974	5.079e-05	22.8516	0.673889	2480.47	0.0386483	3315.94	2.09697	0.213696	0.175892	0.815136	0.703733	HCV29_CTRL_1.006
70	56.2359	70.906	0.45408	3.5092	433.069	1374.35	-178.919	254.15	-275.869	0.00452742	25000000	2.6237e+07	4.94788	18.1684	14.1877	0.580991	1.66591	0.0960783	95.7717	50.3796	180.533	132.252	34.9005	91.6335	106.168	184.284	3.677e-05	42.1875	0.638952	2480.47	0.029954	4980.47	2.03995	0.221772	0.202166	0.784089	0.483171	HCV29_CTRL_1.007
71	28.2091	36.0482	0.404231	3.71312	304.926	787.747	-145.305	159.62	-509.259	0.00775645	25000000	2.64992e+07	5.99694	17.893	15.8374	0.588707	1.63292	0.105617	46.4453	30.9358	86.7886	98.217	15.3959	48.1469	52.7726	153.166	8.479e-05	60.1172	0.701663	2480.47	0.0375345	4148.21	2.18206	0.187238	0.147841	0.651698	0.599199	HCV29_CTRL_1.008
72	83.1791	107.953	0.673235	4.08452	741.785	2201.21	-332.92	408.865	-494.882	0.00735494	25000000	2.91064e+07	16.4255	30.2159	23.9405	0.537272	1.81599	0.0927753	176.929	88.8512	212.651	203.714	58.8717	165.477	131.825	323.722	3.422e-05	0.703125	0.627311	2480.47	0.0282935	4980.47	2.05012	0.263828	0.171912	0.51455	0.500001	HCV29_CTRL_1.009
73	62.6354	75.9122	0.0799607	3.13853	473.289	1258.81	-222.756	250.534	-101.335	0.00669053	25000000	2.72671e+07	9.06824	22.8953	18.9	0.646402	1.47403	0.102611	57.5332	64.5253	209.942	133.627	20.803	98.9948	117.034	229.864	4.875e-05	93.8672	0.623912	2480.47	0.0313887	4148.21	2.07183	0.289087	0.164463	0.499257	0.701127	HCV29_CTRL_1.010
74	54.4992	70.2229	-0.529665	4.23317	498.111	1092.35	-298.394	199.716	-407.63	0.00606913	25000000	2.75705e+07	10.2822	24.4923	20.2294	0.676328	1.38232	0.135998	51.5495	98.3508	167.444	97.3457	20.9946	75.9347	127.867	313.836	3.387e-05	70.3125	0.65698	2480.47	0.0329756	4980.47	2.07587	0.245378	0.172616	0.587075	0.564184	HCV29_CTRL_1.011
75	30.2193	39.2142	0.264027	3.74986	285.602	781.498	-142.204	143.398	-278.096	0.00441785	25000000	2.59001e+07	3.60023	15.1601	12.3002	0.572004	1.67096	0.110614	47.8861	42.0856	92.1404	74.8914	17.571	53.7891	57.443	149.35	6.091e-05	63.2812	0.67986	2065.97	0.0474253	2483.68	2.11165	0.156119	0.162008	0.618365	0.55689	HCV29_CTRL_1.012
76	46.7981	59.2706	0.136939	4.54843	527.091	1088.27	-332.626	194.465	651.759	0.00595409	25000000	2.73872e+07	9.54874	23.7457	18.2443	0.556402	1.7151	0.110394	66.2913	52.335	141.987	87.8826	23.788	90.2153	78.1867	335.206	5.076e-05	60	0.617252	2480.47	0.0413152	3870.79	2.1024	0.189746	0.142655	0.625646	0.74543	HCV29_CTRL_1.013
77	41.1295	52.2332	0.352013	3.29543	332.665	986.224	-150.278	182.387	-8.60004	0.00589137	25000000	2.62599e+07	5.03977	17.5436	14.8932	0.585227	1.64673	0.0999399	62.3243	46.959	124.318	91.713	20.3181	74.995	76.7236	155.639	6.562e-05	22.1484	0.558042	2480.47	0.0384854	4148.21	2.0947	0.212284	0.141651	0.657905	0.697416	HCV29_CTRL_1.014
78	86.5069	108.208	-0.660296	3.70228	602.844	1633.5	-330.485	272.359	-153.278	0.00700606	25000000	2.76447e+07	10.5786	25.2092	20.2368	0.72494	1.2802	0.13654	59.2357	126.639	259.392	118.931	25.4322	114.326	206.536	354.155	2.579e-05	56.9531	0.603266	2480.47	0.0270088	4980.47	2.05049	0.248519	0.184708	0.668877	0.781404	HCV29_CTRL_1.015
79	73.7245	98.1638	0.470025	4.13802	640.975	1878.04	-320.693	320.282	-235.52	0.00632496	25000000	2.72645e+07	9.05814	23.1011	18.2714	0.544769	1.79138	0.107654	164.689	120.807	193.099	136.021	55.4613	142.876	131.261	316.617	4.279e-05	45.7031	0.601618	2480.47	0.0273684	4980.47	2.0563	0.249208	0.189956	0.597944	0.678188	HCV29_CTRL_1.016
80	47.2384	59.2611	0.834623	5.0223	359.743	1130	-144.365	215.377	101.546	0.00496169	25000000	2.63075e+07	5.22999	18.1276	14.7672	0.601418	1.64377	0.0788503	64.7679	34.2694	155.58	119.735	23.0642	73.5954	87.8663	153.349	4.827e-05	23.2031	0.652433	2480.47	0.0437411	3982.8	2.08699	0.220279	0.12322	0.620216	0.635541	HCV29_CTRL_1.017
81	60.6643	79.2325	-0.421707	4.38594	555.95	1301.6	-350.382	205.568	104.473	0.00578104	25000000	2.73289e+07	9.31566	23.4253	17.6793	0.640512	1.47742	0.135513	66.2747	111.397	175.886	84.2094	28.2603	88.8105	139.168	364.669	4.288e-05	22.5	0.672271	2480.47	0.0404023	3315.94	2.09413	0.234071	0.169585	0.59403	0.722138	HCV29_CTRL_1.018
82	54.5307	70.0146	-0.14772	3.98295	417.617	1166.11	-217.996	199.621	-217.035	0.0053305	25000000	2.64188e+07	5.67502	19.0377	14.3591	0.58122	1.63272	0.118466	74.7026	85.1616	156.962	77.6605	27.0361	101.195	95.5466	221.725	5.823e-05	67.1484	0.545996	2480.47	0.0288357	4980.47	2.06063	0.228041	0.182571	0.726994	0.643414	HCV29_CTRL_1.019
83	53.6468	67.4455	0.286156	3.58981	492.676	1293.72	-247.983	244.693	-519.469	0.00439175	25000000	2.65559e+07	6.22372	20.0768	14.6635	0.570445	1.67897	0.106029	74.1297	73.1022	166.575	128.061	28.5834	91.7613	95.6242	254.271	4.165e-05	90	0.675192	2480.47	0.032264	4148.21	2.05219	0.221054	0.172861	0.925929	0.738872	HCV29_CTRL_1.021
84	60.6863	76.8778	0.245854	3.63075	589.188	1504.89	-327.63	261.558	-256.577	0.00482619	25000000	2.71882e+07	8.75282	24.1954	16.846	0.588089	1.6177	0.115807	89.1701	74.995	179.873	130.074	28.7776	111.443	108.671	328.893	3.088e-05	60	0.619172	2480.47	0.0277246	4980.47	2.02348	0.258306	0.183218	0.576362	0.716949	HCV29_CTRL_1.022
118	26.0601	34.4053	-0.280576	4.51946	275.981	687.696	-150.806	125.175	0.53837	0.00532052	25000000	2.59929e+07	3.97173	15.6722	13.3917	0.629784	1.48618	0.136936	36.8957	47.8919	76.2042	70.4806	13.4744	41.0314	57.2843	160.995	6.858e-05	40.4297	0.719957	2480.47	0.0420563	4148.21	2.12545	0.155742	0.111628	0.62696	0.765132	HCV29_ctrl.001
119	35.1356	44.4803	0.239529	3.56543	286.991	829.709	-133.862	153.129	-1.41427	0.0052006	25000000	2.60386e+07	4.15442	16.0596	13.3763	0.605062	1.59886	0.103029	45.2797	43.5052	104.126	80.7971	17.1817	53.7357	73.2246	145.276	7.14133e-05	56.7188	0.727024	2480.47	0.03475	3870.79	2.11151	0.201036	0.168061	0.655474	0.732125	HCV29_ctrl.002
120	50.2296	62.4412	-0.118003	3.05647	423.839	1044.86	-223.569	200.27	-0.0264371	0.00513926	25000000	2.63296e+07	5.31836	17.7912	14.7265	0.632645	1.48921	0.121078	45.2989	65.8383	166.105	101.087	17.8656	82.2189	102.823	232.668	5.451e-05	45	0.629346	2480.47	0.0350699	4148.21	2.07351	0.210859	0.158889	0.71394	0.610713	HCV29_ctrl.003
121	105.668	129.776	0.0925044	2.72327	722.606	2101.47	-337.087	385.519	0.564952	0.00658818	25000000	2.84374e+07	13.7496	28.2357	23.5424	0.619357	1.55461	0.103344	122.422	125.266	339.831	173.265	43.6439	176.414	210.662	339.283	2.294e-05	0	0.595691	2480.47	0.0296768	4980.47	2.00303	0.231303	0.165872	0.529824	0.588373	HCV29_ctrl.004
122	48.5494	63.5699	0.486053	3.86635	372.985	1154.54	-147.313	225.672	2.18599	0.0113245	25000000	2.71073e+07	8.42905	21.2856	17.7038	0.56108	1.75898	0.0989948	90.7536	74.7335	126.063	110.689	27.6613	95.1136	98.8996	149.521	6.161e-05	45.3516	0.628484	2480.47	0.0306902	4148.21	2.10828	0.295191	0.173659	0.649277	0.677331	HCV29_ctrl.005
123	129.343	155.219	-0.0548807	3.16749	724.011	1907.36	-395.493	328.518	9.02929	0.00617916	25000000	2.77159e+07	10.8638	25.5068	20.7974	0.685239	1.44431	0.116005	72.2104	208.124	321.773	123.762	26.4773	154.117	323.332	429.655	3.995e-05	39.7266	0.488222	2480.47	0.0286511	4148.21	2.0335	0.352827	0.169444	0.422057	0.42243	HCV29_ctrl.006
124	49.4962	62.7318	0.573479	3.54466	409.322	1191.43	-162.768	246.554	-0.786922	0.00513945	25000000	2.63838e+07	5.53526	18.6436	15.0543	0.548808	1.77554	0.0839762	88.1476	38.8264	144.088	129.373	27.3743	96.9137	83.8794	165.662	5.968e-05	67.5	0.655719	2480.47	0.0306344	4980.47	2.06411	0.22247	0.155279	0.519798	0.716804	HCV29_ctrl.007
125	29.9228	39.1948	-0.0540692	4.04784	280.264	730.423	-149.09	131.174	-0.309029	0.00518384	25000000	2.61364e+07	4.54574	16.7824	13.8907	0.629716	1.49853	0.131128	49.1337	52.8749	92.5815	68.505	17.1694	45.9626	60.7152	158.627	6.715e-05	16.1719	0.718071	2065.97	0.0464217	2318.28	2.1183	0.168136	0.116601	0.605247	0.773006	HCV29_ctrl.008
126	65.8629	82.7515	-0.0910988	2.98491	484.052	1355.28	-245.069	238.983	0.343639	0.00568884	25000000	2.67872e+07	7.14892	20.8634	17.5372	0.618728	1.52692	0.127755	74.2976	97.9505	195.422	103.841	26.3952	112.686	136.453	251.129	3.889e-05	63.6328	0.665613	2480.47	0.0284066	4980.47	2.04447	0.256535	0.202032	0.557322	0.669362	HCV29_ctrl.009
127	76.1972	93.8637	-0.0892937	2.61216	522.603	1364.89	-272.857	249.746	3.76072	0.00554891	25000000	2.69634e+07	7.85346	22.1129	18.8993	0.626489	1.52144	0.105725	65.8629	75.9393	261.328	102.343	29.695	115.744	158.027	284.821	2.776e-05	90	0.566431	2480.47	0.0493566	3315.94	2.06711	0.491433	0.138227	0.582377	0.414564	HCV29_ctrl.010
128	82.8899	104.95	-0.176841	2.9526	693.097	1738.21	-384.247	308.85	-26.1235	0.00713494	25000000	2.89301e+07	15.7205	29.2638	24.5689	0.613589	1.51986	0.130457	95.906	110.471	250.732	136.733	39.5973	127.443	188.417	399.323	3.108e-05	60.4688	0.654035	2480.47	0.0280217	4980.47	2.0636	0.290556	0.182468	0.619268	0.565325	HCV29_ctrl.011
129	64.1074	82.0388	0.474129	3.40347	588.726	1540.3	-294.262	294.464	15.065	0.00749128	25000000	3.016e+07	20.6402	34.1951	25.4828	0.526108	1.83672	0.0898376	108.902	60.0727	202.51	138.529	48.1329	116.223	111.527	295.841	3.116e-05	104.062	0.685457	2480.47	0.0454416	1651.42	2.10277	0.182635	0.164248	0.815795	0.475118	HCV29_ctrl.012
130	50.6272	64.4648	0.241307	3.20795	419.808	1156.62	-194.566	225.242	-0.208666	0.00475861	25000000	2.60362e+07	4.14485	16.3122	13.5312	0.569831	1.69478	0.0955565	76.2852	53.7687	158.442	110.002	27.2917	91.6603	91.1502	200.854	5.117e-05	52.3828	0.667697	2480.47	0.0291029	4980.47	2.08542	0.242687	0.190724	0.604723	0.560462	HCV29_ctrl.013
131	89.1884	114.862	-0.033571	3.21335	719.211	1875.9	-381.795	337.416	-0.0290358	0.00661071	25000000	2.85023e+07	14.0092	28.0912	22.9966	0.590486	1.5971	0.127605	131.955	129.959	257.16	141.199	56.0519	138.704	200.706	393.257	3.125e-05	75.2344	0.607726	2480.47	0.0360608	3315.94	2.03868	0.219299	0.145657	0.637806	0.680928	HCV29_ctrl.014
132	119.409	152.312	0.215103	4.08565	1024.13	2402.58	-461.764	562.369	-0.0830063	0.00705508	25000000	2.86149e+07	14.4594	28.2739	23.5326	0.618953	1.54998	0.102368	165.001	149.203	376.597	311.942	53.4625	200.127	227.951	468.601	2.579e-05	45.3516	0.56628	2480.47	0.0269806	4980.47	2.04563	0.286618	0.215719	0.827129	0.662638	HCV29_ctrl.015
133	90.4741	114.428	0.158099	3.55376	754.912	1552.18	-379.742	375.17	-0.100787	0.00744396	25000000	2.64034e+07	5.61355	18.6274	16.5596	0.616938	1.54778	0.104996	114.559	118.329	274.857	189.564	39.2232	156.324	167.962	379.802	2.812e-05	45	0.46995	2480.47	0.0269561	4980.47	2.01711	0.250543	0.196049	0.307485	0.434794	TCCSUP_CTRL.031
134	110.388	136.948	0.152139	2.91773	814.038	2116.75	-449.54	364.498	0.16923	0.0084394	25000000	2.74852e+07	9.94099	23.8211	20.799	0.567101	1.69793	0.0986042	141.682	121.443	360.066	119.536	63.4933	189.68	198.421	451.329	2.215e-05	45.3516	0.638162	2480.47	0.0225563	4980.47	2.07097	0.333849	0.250558	0.616104	0.630088	TCCSUP_CTRL.032
135	148.633	195.405	-0.54797	4.03651	1328.06	2532.08	-914.162	413.894	-0.0661828	0.00914246	25000000	2.85644e+07	14.2575	28.3391	24.9576	0.627884	1.46574	0.148353	155.202	283.393	411.142	103.567	49.9424	264.987	325.657	919.558	1.95e-05	89.2969	0.597378	2480.47	0.020875	4980.47	2.0238	0.342442	0.269644	0.619064	0.606815	TCCSUP_CTRL.033
136	94.4011	117.031	0.367308	2.95175	718.467	2180.82	-328.034	390.433	-0.0505252	0.0160189	25000000	3.23401e+07	29.3603	36.2195	31.4438	0.571863	1.68834	0.0903055	126.443	70.3992	299.124	187.114	44.199	170.712	166.187	326.442	3.747e-05	18.6328	0.656568	2480.47	0.0284044	4980.47	2.12115	0.309783	0.185563	0.584351	0.673289	TCCSUP_CTRL.034
137	118.44	148.285	-0.418058	3.03282	861.697	1995.7	-524.351	337.345	-0.0243977	0.0110543	25000000	2.77594e+07	11.0375	25.4007	22.7724	0.663819	1.39671	0.134088	81.1434	185.425	351.149	116.024	36.1642	169.052	291.518	550.456	2.372e-05	67.8516	0.5958	2480.47	0.0301313	4148.21	2.07017	0.259544	0.186891	0.60676	0.645966	TCCSUP_CTRL.035
138	71.0737	90.3094	-0.378395	3.28585	595.691	1533.52	-335.382	260.309	-0.0304704	0.0156518	25000000	2.97566e+07	19.0264	29.7757	26.0334	0.658242	1.40157	0.145163	69.5466	117.069	222.063	122.887	28.2805	104.717	167.672	349.807	5.748e-05	45	0.578249	2480.47	0.028803	4148.21	2.14658	0.235608	0.177595	0.456713	0.488607	TCCSUP_CTRL.036
139	68.9346	87.0645	0.413503	3.33434	540.108	1615.03	-235.166	304.942	-0.165303	0.013477	25000000	2.95992e+07	18.3967	29.4469	25.2676	0.557813	1.7672	0.0927367	122.985	58.1917	197.442	141.997	46.0583	125.442	119.625	236.612	6.482e-05	38.6719	0.622893	2480.47	0.0288455	4980.47	2.14715	0.244991	0.185687	0.702913	0.658482	TCCSUP_CTRL.037
140	89.0961	110.242	0.0731263	3.05715	694.343	1807.39	-366.985	327.358	-0.0583445	0.0142985	25000000	2.94403e+07	17.7612	30.1049	26.4282	0.593243	1.60577	0.107476	92.8413	109.368	292.89	144.48	40.1042	146.365	173.98	373.394	3.715e-05	65.7422	0.587271	2480.47	0.034388	4148.21	2.10144	0.213127	0.17162	0.797345	0.697573	TCCSUP_CTRL.038
141	87.5824	112.613	-0.180761	3.09322	631.669	1638.4	-357.254	274.414	-0.134981	0.00795087	25000000	2.70108e+07	8.04307	22.5287	19.2277	0.588383	1.58184	0.13059	104.141	173.718	247.877	82.9312	34.9556	162.031	204.126	361.751	1.988e-05	45	0.528866	2480.47	0.0287303	4980.47	1.99884	0.247737	0.220943	0.653901	0.551722	TCCSUP_CTRL.039
142	114.35	142.815	-0.253644	2.82619	878.7	2248.05	-468.269	410.431	-0.0780843	0.0234117	25000000	3.8036e+07	52.144	44.9464	42.0962	0.645589	1.44426	0.131066	101.732	161.376	365.992	188.014	40.0786	178.035	260.024	482.572	3.868e-05	0	0.649538	2480.47	0.0312498	4980.47	2.09666	0.236987	0.166908	0.426733	0.529571	TCCSUP_CTRL.040
143	109.378	137.261	0.0487191	2.90628	814.175	2244.94	-430.938	383.238	-0.115182	0.0149347	25000000	2.95846e+07	18.3382	30.7174	28.0778	0.607146	1.55703	0.118193	158.529	122.23	350.051	159.531	49.99	178.005	219.634	436.649	3.588e-05	45	0.615476	2480.47	0.0253577	4980.47	2.03599	0.276814	0.217924	0.666161	0.731725	TCCSUP_CTRL.041
144	120.58	147.415	0.1039	2.6565	795.675	2214.12	-399.1	396.575	-0.0708259	0.00977346	25000000	2.77931e+07	11.1726	25.3802	22.2529	0.611029	1.56629	0.104484	109.748	111.843	403.18	158.116	44.3774	200.344	232.256	402.837	1.991e-05	16.1719	0.633891	2480.47	0.0290262	4980.47	2.04122	0.242539	0.190835	0.565475	0.494896	TCCSUP_CTRL.042
145	67.6042	84.494	-0.25035	3.22236	542.84	1302.5	-313.282	229.557	0.0678871	0.0100371	25000000	2.64876e+07	5.95043	18.8189	17.1094	0.624634	1.51122	0.117594	72.2164	89.3488	213.66	92.1406	30.3992	101.082	143.393	329.218	3.231e-05	45	0.646494	2480.47	0.0300139	4980.47	2.05785	0.25273	0.196176	0.532959	0.5984	TCCSUP_CTRL.043
146	142.7	176.238	0.319885	3.41807	968.075	2636.41	-462.093	505.982	-0.0652662	0.0104149	25000000	2.85876e+07	14.3505	28.5925	24.4585	0.590566	1.64252	0.0942435	149.686	147.258	437.443	211.113	59.6148	243.08	271.422	464.268	2.423e-05	49.2188	0.591022	2480.47	0.0282959	4980.47	2.02928	0.249263	0.198902	0.54765	0.641009	TCCSUP_CTRL.044
147	88.4571	111.805	-0.329126	3.27728	691.571	1817.2	-388.639	302.932	0.0513986	0.0179795	25000000	3.55399e+07	42.1595	42.3353	38.9683	0.64055	1.4546	0.131367	85.0431	129.314	283.619	126.413	34.864	137.23	195.374	403.064	3.625e-05	96.3281	0.737991	2480.47	0.0302267	4980.47	2.08755	0.220308	0.169341	0.594884	0.759384	TCCSUP_CTRL.045
148	43.231	55.7857	-0.528715	4.02798	442.914	1005.02	-262.779	180.134	-724.918	0.00694791	25000000	2.69106e+07	7.64249	19.8305	17.4965	0.707066	1.29401	0.149142	40.3962	76.7771	125.128	101.392	15.2242	56.8585	105.704	279.439	7.991e-05	0	0.636442	2480.47	0.0418358	4148.21	2.15824	0.175821	0.137891	0.860512	0.849426	TCCSUP_CTRL_3.010
149	36.9973	45.5507	0.420363	2.79815	274.053	854.641	-112.601	161.452	-599.117	0.00604082	25000000	2.64735e+07	5.89403	18.3786	16.1365	0.565983	1.72733	0.0747053	51.5494	19.7596	121.633	80.5002	19.9049	63.8877	63.5866	119.76	6.752e-05	59.4141	0.723298	2480.47	0.044529	1651.42	2.13544	0.157905	0.108566	0.711545	0.758854	TCCSUP_CTRL_3.011
150	33.0715	42.2697	0.648944	4.53792	321.301	900.608	-123.898	197.403	-569.883	0.00618374	25000000	2.61943e+07	4.77719	16.8502	14.9964	0.581015	1.69148	0.0893829	53.3539	27.8649	99.8658	125.172	19.9486	52.7356	63.3169	133.445	6.972e-05	54.1406	0.699792	1651.47	0.0533673	1651.42	2.15569	0.209723	0.13134	0.687688	0.70657	TCCSUP_CTRL_3.012
151	31.9132	40.022	0.856684	3.47973	258.54	830.413	-87.7923	170.747	-250.504	0.00633636	25000000	2.62909e+07	5.16362	17.2039	15.0019	0.507103	1.94413	0.0586691	60.367	13.9359	90.1907	91.6776	21.8288	65.1796	43.1294	89.8536	7.699e-05	45	0.725568	2480.47	0.0406916	3315.94	2.14887	0.16258	0.113647	0.674767	0.759365	TCCSUP_CTRL_3.013
152	23.0577	30.4387	1.05865	5.15412	221.083	726.474	-78.8084	142.274	-198.575	0.00699624	25000000	2.60458e+07	4.18304	14.978	14.5694	0.559132	1.75536	0.0809946	48.6547	18.9348	59.3255	87.4303	16.6026	44.1754	34.0728	82.8744	9.225e-05	79.4531	0.641476	2065.97	0.0413621	3315.94	2.19688	0.151943	0.113777	0.62669	0.655542	TCCSUP_CTRL_3.014
153	35.945	44.9762	0.580028	3.50196	281.369	914.188	-102.856	178.513	-552.631	0.00648157	25000000	2.62616e+07	5.04632	16.6574	15.3443	0.573978	1.69565	0.0794051	54.9568	22.6179	114.101	100.001	18.9809	64.0828	61.8945	108.305	7.626e-05	11.6016	0.689123	2480.47	0.0452354	2483.68	2.14959	0.174305	0.139428	0.736984	0.608301	TCCSUP_CTRL_3.015
154	27.2112	35.6224	0.916431	4.65169	254.477	788.496	-99.0428	155.434	-591.646	0.00630245	25000000	2.62254e+07	4.90158	16.4556	14.628	0.549938	1.77626	0.0829926	53.9871	21.3872	78.16	90.4356	18.325	52.3033	42.5867	103.413	8.951e-05	46.7578	0.731315	2065.97	0.0449959	4148.21	2.18116	0.17558	0.117376	0.599008	0.692048	TCCSUP_CTRL_3.016
155	27.6285	33.9356	0.361607	2.93958	248.489	694.537	-108.196	140.294	-606.036	0.00690259	25000000	2.62673e+07	5.06901	16.4492	15.5265	0.595219	1.62445	0.0883232	34.2216	20.7387	90.6891	82.9241	10.9908	49.9845	46.3815	114.59	8.381e-05	27.0703	0.669597	2065.97	0.0529532	2483.68	2.18401	0.177457	0.0930611	0.683494	0.701211	TCCSUP_CTRL_3.017
156	16.4817	22.5009	1.27149	7.1408	202.924	657.641	-67.5602	135.364	-428.117	0.00707493	25000000	2.60691e+07	4.27658	14.67	14.3126	0.573366	1.71551	0.087777	38.5258	16.3091	47.525	95.8874	14.1686	28.1398	27.8396	74.7284	0.000111067	82.5	0.705793	1375.14	0.0560898	1651.42	2.24542	0.120401	0.106879	0.636631	0.682675	TCCSUP_CTRL_3.018
157	31.8935	38.9133	0.493227	3.03227	229.966	754.787	-87.13	142.836	-346.258	0.00663657	25000000	2.6228e+07	4.91214	16.3872	15.3141	0.582793	1.68843	0.0670844	43.9332	12.437	108.832	75.6696	16.4549	52.1821	53.3823	95.6589	8.089e-05	87.1875	0.726461	2065.97	0.0497517	2483.68	2.17635	0.165163	0.117513	0.689268	0.651639	TCCSUP_CTRL_3.019
158	39.3311	50.7376	0.443586	4.38717	318.595	1020.89	-132.536	186.06	-289.405	0.00800956	25000000	2.70073e+07	8.02938	19.9022	18.1558	0.598468	1.6115	0.115844	63.9914	40.6019	115.337	96.8998	22.2231	71.7808	73.627	137.692	9.155e-05	112.5	0.714703	2480.47	0.0440276	2483.68	2.18565	0.187485	0.106199	0.671383	0.710983	TCCSUP_CTRL_3.001
159	22.15	28.7661	0.750079	4.63279	227.935	738.436	-83.5423	144.392	-89.5697	0.00637911	25000000	2.59933e+07	3.97309	14.8329	14.1721	0.575564	1.69366	0.0920609	43.8376	18.3644	70.6087	93.7454	15.6839	37.0585	39.5064	91.4467	8.149e-05	33.0469	0.676247	1236.97	0.0521009	1651.42	2.1995	0.223178	0.076233	0.895731	0.728074	TCCSUP_CTRL_3.020
160	52.1009	63.7372	0.0143624	2.63058	383.992	1081.58	-178.627	205.365	-45.9022	0.0072399	25000000	2.65961e+07	6.38456	17.8142	16.7517	0.630263	1.51175	0.10385	49.8241	45.784	177.655	104.132	19.9018	79.9211	106.87	190.036	7.623e-05	68.2031	0.719707	2480.47	0.0317159	4980.47	2.17299	0.208734	0.164926	0.612576	0.736595	TCCSUP_CTRL_3.002
161	42.7481	52.7113	0.452412	3.18468	317.475	1005.44	-137.043	180.431	-350.723	0.00772126	25000000	2.69723e+07	7.88917	19.8498	18.2533	0.563028	1.72566	0.08084	62.9249	31.4856	140.409	86.5078	24.2228	74.5334	70.1572	142.211	7.53e-05	58.7109	0.795944	2065.97	0.0383878	3315.94	2.18467	0.172411	0.1336	0.711519	0.775634	TCCSUP_CTRL_3.003
162	43.6965	55.9045	0.190148	3.72813	421.972	1227.39	-188.208	233.764	-202.239	0.00625563	25000000	2.63929e+07	5.57165	17.5976	16.0246	0.620179	1.53743	0.108699	70.3741	52.5357	137.965	143.926	25.1404	63.9619	91.8756	198.944	6.86533e-05	102.656	0.761802	2480.47	0.0428095	3870.79	2.15429	0.173979	0.137664	0.832208	0.763426	TCCSUP_CTRL_3.004
163	44.9034	55.0989	0.0500215	2.85681	342.165	929.443	-169.486	172.679	-346.066	0.00693488	25000000	2.66327e+07	6.53071	18.9183	17.0659	0.626842	1.53952	0.0966044	48.6788	42.0736	152.957	84.9487	17.8502	70.4735	86.1279	178.893	6.46e-05	48.8672	0.710854	2065.97	0.0471353	2483.68	2.14337	0.202227	0.136093	0.796515	0.869307	TCCSUP_CTRL_3.005
164	26.7279	34.6812	1.09517	6.28468	248.814	745.043	-83.334	165.48	-474.967	0.00675425	25000000	2.62031e+07	4.81249	15.6474	14.5471	0.600004	1.65272	0.0776247	47.4219	17.8613	79.8023	107.647	15.5626	46.7178	41.7416	88.8873	0.00010264	13.3594	0.654002	2480.47	0.0368929	3315.94	2.184	0.219544	0.127231	0.590621	0.64259	TCCSUP_CTRL_3.006
165	41.6262	53.8145	0.108543	4.29325	385.447	1089.42	-180.444	205.003	-235.367	0.00655548	25000000	2.64009e+07	5.60347	17.5999	16.058	0.654368	1.44274	0.12303	56.7333	60.0652	131.585	122.601	18.8399	63.5314	87.9307	190.475	6.814e-05	0	0.70117	2480.47	0.0397862	4148.21	2.13528	0.180145	0.138485	0.742646	0.811133	TCCSUP_CTRL_3.007
166	42.6729	51.0989	-0.071628	2.34123	298.052	798.772	-146.126	151.926	-611.057	0.00760391	25000000	2.66243e+07	6.49709	18.649	17.6432	0.643953	1.4732	0.0995117	29.9972	36.131	153.008	72.5366	13.5253	65.3936	85.1716	156.597	6.105e-05	71.7188	0.752809	1236.97	0.0546241	1651.42	2.16151	0.268902	0.110393	0.859867	0.78518	TCCSUP_CTRL_3.008
167	46.8159	57.567	0.258918	2.69836	332.97	991.438	-159.06	173.91	-58.7586	0.00672113	25000000	2.63868e+07	5.54712	17.2912	16.2641	0.570477	1.68657	0.0882851	56.9217	45.4441	141.798	73.2289	21.162	84.4028	84.0275	164.176	6.586e-05	67.1484	0.61447	2065.97	0.0472468	2483.68	2.16306	0.179924	0.137768	0.867542	0.791592	TCCSUP_CTRL_3.009
168	18.4162	23.8794	0.378364	4.38446	202.112	614.44	-83.2099	118.902	-460.418	0.00480809	25000000	2.57554e+07	3.02168	13.7492	12.0285	0.633065	1.51061	0.111438	31.283	23.2038	58.2158	81.1874	9.65328	28.8799	35.9733	92.391	7.181e-05	80.8594	0.643584	2480.47	0.0552037	1486.02	2.16867	0.143792	0.0864865	0.60718	0.690149	HCV29_CTRL_3.001
169	38.6602	52.3164	-0.0370391	5.01965	317.834	890.043	-158.299	159.535	-352.842	0.00603554	25000000	2.63775e+07	5.51014	17.6725	15.3947	0.770545	1.20044	0.159469	64.494	85.201	101.227	92.784	17.1869	43.0958	108.865	174.767	6.915e-05	69.6094	0.707616	2065.97	0.0440633	2483.68	2.14697	0.178762	0.121067	0.538399	0.731488	HCV29_CTRL_3.002
170	19.6284	24.8987	0.143611	3.6722	193.27	559.295	-86.3577	106.912	-386.849	0.00499457	25000000	2.56811e+07	2.72435	13.0555	12.175	0.625161	1.52126	0.112501	27.3098	23.7957	63.9356	66.9568	9.74763	29.9682	40.0919	96.5975	6.867e-05	49.5703	0.719403	2065.97	0.0529679	1651.42	2.16649	0.107688	0.102116	0.482243	0.576161	HCV29_CTRL_3.003
171	23.7069	30.8386	0.69541	3.96742	213.476	654.445	-94.9942	118.482	-418.737	0.00596575	25000000	2.5857e+07	3.42803	13.8857	13.2183	0.526418	1.83961	0.0960369	46.7215	25.4951	70.2219	59.9175	17.9753	44.5563	39.932	101.027	8.763e-05	74.5312	0.746555	1651.47	0.0540114	1651.42	2.19709	0.146194	0.124664	0.80487	0.712835	HCV29_CTRL_3.004
172	20.0371	27.0732	1.20291	5.47352	205.296	692.698	-71.4375	133.858	-620.711	0.00576625	25000000	2.59948e+07	3.97929	15.3367	13.1851	0.522792	1.88489	0.0790053	48.6465	14.7002	55.2062	82.2363	17.2753	38.6061	31.4404	77.1782	8.816e-05	33.0469	0.74651	2065.97	0.048341	3150.54	2.17715	0.161771	0.101531	0.538345	0.71225	HCV29_CTRL_3.005
